# Supplementary material for: Dichloridobis[2-methyl­sulfanyl-4-(pyridin-2-yl)pyrimidine-κ2 N 3,N 4]cobalt(II)
Source: Acta Crystallogr Sect E Struct Rep Online. 2011 Aug 6;67(Pt 9):m1193. doi: 10.1107/S1600536811030881 (PMC3200706; doi:10.1107/S1600536811030881)
Supplement: Supplementary file 2 [file e-67-m1193-Isup2.hkl]

# 
# h,k,l, Fc-squared, Fo-squared, sigma(Fo-squared) and status flag 
# 
data_I
_shelx_title ' 1 in C2/c' 
_shelx_refln_list_code          4 
_shelx_F_calc_maximum      328.73 
_exptl_crystal_F_000      1332.00 
_reflns_d_resolution_high  0.7481 
 
loop_ 
 _symmetry_equiv_pos_as_xyz 
 'x, y, z' 
 '-x, y, -z+1/2' 
 'x+1/2, y+1/2, z' 
 '-x+1/2, y+1/2, -z+1/2' 
 '-x, -y, -z' 
 'x, -y, z-1/2' 
 '-x+1/2, -y+1/2, -z' 
 'x+1/2, -y+1/2, z-1/2' 
 
_cell_length_a     8.7090 
_cell_length_b    17.1030 
_cell_length_c    15.3281 
_cell_angle_alpha  90.000 
_cell_angle_beta  102.344 
_cell_angle_gamma  90.000 
 
_shelx_F_squared_multiplier     1.000 
 
loop_ 
 _refln_index_h 
 _refln_index_k 
 _refln_index_l 
 _refln_F_squared_calc 
 _refln_F_squared_meas 
 _refln_F_squared_sigma 
 _refln_observed_status 
   2   0   0    13977.71    13301.71    204.99 o 
   4   0   0    40992.68    41418.07    576.64 o 
   6   0   0      136.03       41.08     41.95 o 
   8   0   0      233.44      229.13     87.67 o 
  10   0   0      286.18      416.97    132.71 o 
   1   1   0     1002.14      874.22     52.14 o 
   3   1   0        7.45       10.90     16.38 o 
   5   1   0       16.11       17.96     25.69 o 
   7   1   0      440.67      448.39     55.74 o 
   9   1   0       87.86       79.52     64.33 o 
  11   1   0       58.13       33.44    191.92 o 
   2   2   0      333.53      304.84     21.25 o 
   4   2   0    22546.47    22818.97    263.79 o 
   6   2   0      408.20      405.42     48.16 o 
   8   2   0      130.48      133.44     56.84 o 
  10   2   0       69.58       23.36     32.70 o 
   1   3   0      109.48      182.87     25.71 o 
   3   3   0     1703.09     1613.50     53.23 o 
   5   3   0     1037.78     1017.23     60.78 o 
   7   3   0      203.19      174.65     50.74 o 
   9   3   0     2241.88     2122.21    137.41 o 
  11   3   0       53.74       60.38    185.01 o 
   0   4   0    52982.23    50621.77   1195.05 o 
   2   4   0       89.55       65.76     16.21 o 
   4   4   0      212.69      246.60     33.00 o 
   6   4   0     3737.41     3690.47    119.93 o 
   8   4   0      145.98      150.22     59.97 o 
  10   4   0      604.45      529.62    148.11 o 
   1   5   0       63.98      111.00     46.44 o 
   3   5   0     1977.51     1950.23     60.81 o 
   5   5   0     7018.88     6851.55    152.69 o 
   7   5   0     2037.21     1908.95    107.71 o 
   9   5   0     3656.28     2880.28    228.67 o 
  11   5   0      178.14      255.86    197.51 o 
   0   6   0      897.64     1202.77    153.50 o 
   2   6   0     6363.58     6428.06    118.10 o 
   4   6   0     5380.36     5111.19    213.09 o 
   6   6   0      112.35      145.55     64.63 o 
   8   6   0      490.20      481.87    117.64 o 
  10   6   0        0.15      -51.34    116.29 o 
   1   7   0      568.37      627.78     89.81 o 
   3   7   0      577.51      513.55     37.05 o 
   5   7   0     1148.36     1148.00     66.33 o 
   7   7   0     3754.66    34129.55   4634.73 o 
   9   7   0      188.69      102.61    108.08 o 
   0   8   0     1270.34     1441.87    186.64 o 
   2   8   0      462.56      545.18     45.42 o 
   4   8   0     1763.60     1734.42     69.37 o 
   6   8   0     2655.18     2741.74    160.85 o 
   8   8   0     2600.58     2729.11    916.06 o 
  10   8   0      163.90      104.40    208.59 o 
   1   9   0     9625.27     9899.16    191.13 o 
   3   9   0     3464.80     3175.50    373.41 o 
   5   9   0      434.89      367.39     76.12 o 
   7   9   0      132.41      124.91     65.27 o 
   9   9   0      645.64      633.51    216.42 o 
   0  10   0     1790.83     1767.26    221.20 o 
   2  10   0    10226.93    10387.17    197.50 o 
   4  10   0     1959.39     2091.44    202.37 o 
   6  10   0     1438.00     1510.98    203.84 o 
   8  10   0      141.35       30.39    150.70 o 
   1  11   0       18.55       34.01     39.45 o 
   3  11   0       14.68      -12.03     66.85 o 
   5  11   0        1.09      -43.54     79.96 o 
   7  11   0      344.01      331.77    155.84 o 
   9  11   0      217.05      159.80    181.66 o 
   0  12   0     2750.05     3475.67    345.73 o 
   2  12   0     9027.25     9607.64    414.95 o 
   4  12   0      652.08      542.35    138.43 o 
   6  12   0      311.67      373.87    141.21 o 
   8  12   0       31.74       41.68    140.05 o 
   1  13   0     2521.03     2804.97    234.31 o 
   3  13   0     3240.93     3785.21    403.26 o 
   5  13   0      135.98      129.65    116.51 o 
   7  13   0      293.64      271.91    158.54 o 
   0  14   0       92.78       65.36    150.55 o 
   2  14   0      368.69      462.20    137.55 o 
   4  14   0        9.71      -53.36     84.38 o 
   6  14   0      325.51      365.25    156.39 o 
   8  14   0     1003.64      480.07    434.27 o 
   1  15   0       55.32       55.41    105.48 o 
   3  15   0      671.47      650.94    161.75 o 
   5  15   0       62.50      -23.33    114.80 o 
   7  15   0      649.09      776.11    224.72 o 
   0  16   0     4525.75     4204.63    442.20 o 
   2  16   0     2227.86     2189.75    252.09 o 
   4  16   0        0.23       -7.32    191.62 o 
   6  16   0       92.71       34.70    146.96 o 
   1  17   0       57.49       11.98     93.59 o 
   3  17   0       36.86        9.19    116.17 o 
   5  17   0      859.35     1162.27    241.12 o 
   0  18   0     1122.59     1073.06    289.82 o 
   2  18   0      785.71      761.94    199.52 o 
   4  18   0      291.06      225.88    254.44 o 
   6  18   0      667.64      451.96    322.55 o 
   1  19   0     1051.77      866.11    207.15 o 
   3  19   0      181.32      127.31    176.91 o 
   5  19   0      719.30      731.10    364.13 o 
   0  20   0      546.90      502.27    242.45 o 
   2  20   0       15.55       43.66    134.11 o 
   1  21   0      356.09      408.34    190.05 o 
 -11   1   1     1121.34     1138.29    135.02 o 
  -9   1   1        8.68       13.71     59.82 o 
  -7   1   1     1779.49     1777.38     92.54 o 
  -5   1   1      185.44      187.92     34.04 o 
  -3   1   1     6176.04     6026.34     97.53 o 
  -1   1   1    33678.96    35949.66    563.44 o 
   3   1   1    40422.51    39933.48    378.80 o 
   5   1   1     1970.40     1927.66     81.30 o 
   7   1   1      506.51      644.35     68.14 o 
   9   1   1        7.49       20.32     66.66 o 
  11   1   1      133.28      178.71    210.53 o 
 -10   2   1        1.54       26.52     67.99 o 
  -8   2   1        0.71        9.20     48.91 o 
  -6   2   1      635.37      569.28     54.87 o 
  -4   2   1      624.87      723.96     43.56 o 
  -2   2   1     3493.26     3412.36     60.55 o 
   0   2   1      180.11      215.45     28.77 o 
   2   2   1    59911.29    55111.77    580.21 o 
   4   2   1       63.98      128.52     28.58 o 
   6   2   1     3717.86     3793.98    124.28 o 
   8   2   1      582.96      660.21     84.46 o 
  10   2   1      231.49      300.25    111.95 o 
 -11   3   1       65.95       82.19    117.71 o 
  -9   3   1      799.68      930.84     99.21 o 
  -7   3   1     8553.88     8829.06    360.68 o 
  -5   3   1    13191.76    13154.43    198.58 o 
  -3   3   1     5147.64     5281.04     99.02 o 
  -1   3   1     3413.30     3381.92     53.80 o 
   1   3   1     2752.81     3180.57    229.79 o 
   3   3   1     3646.39     3556.01    193.49 o 
   5   3   1        2.85        7.41     28.01 o 
   7   3   1      777.47      851.96     77.21 o 
   9   3   1     1166.26     1360.93    177.25 o 
  11   3   1      191.14      180.33    189.69 o 
 -10   4   1      163.82      146.50    117.17 o 
  -8   4   1     1367.21     1461.85    101.24 o 
  -6   4   1      870.97      940.21     65.14 o 
  -4   4   1     1834.52     1613.08    168.54 o 
  -2   4   1    20206.60    19045.09    212.84 o 
   0   4   1     5074.19     5202.41    333.83 o 
   2   4   1     4316.88     4186.03    291.57 o 
   4   4   1        8.23        1.81     24.15 o 
   6   4   1     7505.48     7851.28    344.29 o 
   8   4   1     1590.38     1474.85    138.47 o 
  10   4   1      286.13      313.78    136.87 o 
 -11   5   1      154.45      251.19    197.51 o 
  -9   5   1      409.69      366.65    121.38 o 
  -7   5   1        3.98       35.16     44.50 o 
  -5   5   1     7186.72     6701.15    366.11 o 
  -3   5   1      604.83      617.33     51.37 o 
  -1   5   1      794.30      839.41     38.87 o 
   1   5   1     5878.03     5736.28    189.20 o 
   3   5   1     1533.59     1418.56     66.10 o 
   5   5   1        5.83       -3.83     30.17 o 
   7   5   1      399.83      359.11     97.49 o 
   9   5   1     1309.38     1256.39    171.38 o 
 -10   6   1      328.19      219.77    132.95 o 
  -8   6   1     2508.87     2345.69    222.52 o 
  -6   6   1     2090.07     2241.98    124.51 o 
  -4   6   1    12908.16    12762.52    184.18 o 
  -2   6   1       83.19      102.93     22.97 o 
   0   6   1       19.12       37.56     45.29 o 
   2   6   1     2268.60     2372.93    373.68 o 
   4   6   1     2549.48     2662.08    109.22 o 
   6   6   1      725.44      580.37    101.31 o 
   8   6   1     2800.19     2745.47    456.78 o 
  10   6   1      178.99      377.34    259.42 o 
  -9   7   1       13.95       30.05     93.32 o 
  -7   7   1     2908.64     2762.96    995.02 o 
  -5   7   1     1492.11     1491.64     72.94 o 
  -3   7   1     5335.34     4923.72    306.51 o 
  -1   7   1      167.49      181.84     36.23 o 
   1   7   1     2434.49     2909.22    467.20 o 
   3   7   1     1124.65     1216.86     58.02 o 
   5   7   1     2697.45     2837.91    173.25 o 
   7   7   1     1674.13     1783.25    227.05 o 
   9   7   1      404.05      320.21    224.66 o 
 -10   8   1       56.54       43.76    123.56 o 
  -8   8   1      173.69     2844.90   2325.04 o 
  -6   8   1      203.65      152.25     58.40 o 
  -4   8   1     3020.25     2949.42     95.83 o 
  -2   8   1      325.08      431.18     39.31 o 
   0   8   1    13013.53    13446.89    375.49 o 
   2   8   1       88.89      137.34     63.31 o 
   4   8   1    10712.59    10100.20    369.97 o 
   6   8   1      882.18      804.16    101.84 o 
   8   8   1      643.34      446.16    210.93 o 
  -9   9   1      513.38      538.88    159.09 o 
  -7   9   1      167.79      239.60     72.15 o 
  -5   9   1    10073.93    10113.56    455.35 o 
  -3   9   1      907.96      935.04     55.43 o 
  -1   9   1     6964.57     7294.11    169.07 o 
   1   9   1     6281.40     6758.50    281.17 o 
   3   9   1     2585.53     2597.53    206.90 o 
   5   9   1     7220.08     7655.14    389.94 o 
   7   9   1     1791.36     2155.07   1471.80 o 
   9   9   1     1199.66      901.98    316.86 o 
  -8  10   1      124.45       43.22     63.87 o 
  -6  10   1      425.00      340.13     74.23 o 
  -4  10   1      563.33      562.19     81.31 o 
  -2  10   1      253.16      335.61     50.84 o 
   0  10   1    11412.27    11509.02    764.09 o 
   2  10   1      723.36      850.18    130.00 o 
   4  10   1     3206.14     3142.95    242.59 o 
   6  10   1      713.70      647.71    161.73 o 
   8  10   1       53.90       47.47    168.64 o 
  -9  11   1     1755.41     7196.73   1425.09 o 
  -7  11   1      675.23      629.82    103.48 o 
  -5  11   1     3654.69     3397.24    172.00 o 
  -3  11   1      494.62      577.63    119.25 o 
  -1  11   1    13160.41    12714.09    356.45 o 
   1  11   1     6926.32     7059.31    336.48 o 
   3  11   1     7679.14     7852.30    387.71 o 
   5  11   1     2497.11     2657.80    251.83 o 
   7  11   1        8.45       31.44    124.59 o 
   9  11   1       39.63      -12.00    195.89 o 
  -8  12   1       76.32        7.37    138.12 o 
  -6  12   1     2030.61     2107.48    240.69 o 
  -4  12   1      447.63      645.91    212.36 o 
  -2  12   1       53.26        6.93     57.21 o 
   0  12   1     5404.39     6188.32    317.11 o 
   2  12   1      359.58      385.99    123.86 o 
   4  12   1     2773.91     2699.32    297.90 o 
   6  12   1        0.82      -14.54    106.13 o 
   8  12   1      264.90      328.87    327.73 o 
  -9  13   1      697.51     1316.32    629.44 o 
  -7  13   1      484.46      430.78    161.23 o 
  -5  13   1       74.76       84.36    113.52 o 
  -3  13   1      346.44      245.03     97.04 o 
  -1  13   1     2145.15     2340.02    206.58 o 
   1  13   1     2297.65     2418.33    222.47 o 
   3  13   1     1762.36     1712.85    214.37 o 
   5  13   1      641.35      686.91    170.88 o 
   7  13   1       69.70       41.98    143.76 o 
  -8  14   1      240.68      124.67    159.12 o 
  -6  14   1       79.48       29.22    112.28 o 
  -4  14   1     1589.55     1692.54    224.07 o 
  -2  14   1      121.00      128.78     84.83 o 
   0  14   1     9295.75     9649.29    430.98 o 
   2  14   1      530.53      661.36    155.74 o 
   4  14   1     5184.63     5494.11    383.59 o 
   6  14   1       10.55       34.95    125.18 o 
   8  14   1      677.37     1134.67    547.82 o 
  -7  15   1      294.75      283.75    183.63 o 
  -5  15   1        0.85      -21.65    113.31 o 
  -3  15   1     1279.60     1080.05    189.76 o 
  -1  15   1     2078.63     2083.60    218.13 o 
   1  15   1       99.44       88.81    120.37 o 
   3  15   1      110.89      202.86    151.79 o 
   5  15   1       11.73       -7.79    128.25 o 
   7  15   1      150.93       69.57    153.31 o 
  -6  16   1     1695.07     1527.18    258.86 o 
  -4  16   1     2486.09     2277.59    273.13 o 
  -2  16   1       31.33       48.01     96.48 o 
   0  16   1      731.93      854.55    171.07 o 
   2  16   1      256.08      275.38    151.27 o 
   4  16   1      397.30      556.23    201.36 o 
   6  16   1      100.34      153.70    167.00 o 
  -7  17   1       47.99       21.45    282.09 o 
  -5  17   1      391.76      543.78    190.91 o 
  -3  17   1       21.51       -1.51     97.29 o 
  -1  17   1     1431.73     1157.22    253.17 o 
   1  17   1        9.60       -5.14    108.63 o 
   3  17   1      930.53      972.28    228.53 o 
   5  17   1      110.56       99.12    156.51 o 
  -6  18   1      432.81      501.36    323.36 o 
  -4  18   1       45.23       61.45    141.81 o 
  -2  18   1     1007.90      922.30    190.63 o 
   0  18   1       24.90      100.65    129.83 o 
   2  18   1       70.21       67.76    157.49 o 
   4  18   1       15.13       11.09    179.80 o 
  -5  19   1      970.22      950.16    388.52 o 
  -3  19   1      713.17      697.16    202.01 o 
  -1  19   1      208.36      213.80    144.61 o 
   1  19   1        2.09       12.35    134.60 o 
   3  19   1      154.65      153.64    187.98 o 
  -4  20   1      211.82      169.46    304.35 o 
  -2  20   1      224.49      416.83    196.41 o 
   0  20   1        0.15      -12.08    133.95 o 
   2  20   1     1357.10     1323.46    260.95 o 
  -1  21   1      600.56      481.16    207.39 o 
   1  21   1      384.15      409.81    209.84 o 
 -10   0   2     2871.18     2153.71    536.94 o 
  -8   0   2      576.73      655.06    105.77 o 
  -6   0   2        8.30        6.77     43.88 o 
  -4   0   2       31.41       47.57     30.28 o 
  -2   0   2      760.28      887.47     44.74 o 
   0   0   2    18530.96    19330.81    450.33 o 
   2   0   2      655.27      637.45     49.42 o 
   4   0   2    50185.30    49742.52    689.83 o 
   6   0   2     2613.87     2332.05    155.99 o 
   8   0   2     4136.68     4196.90    768.66 o 
  10   0   2      551.65      603.48    190.20 o 
 -11   1   2       19.37       24.40     83.46 o 
  -9   1   2     1591.02     1484.00    113.01 o 
  -7   1   2      376.43      296.83     49.48 o 
  -5   1   2        5.32       16.40     25.14 o 
  -3   1   2     2619.84     2778.22    150.04 o 
  -1   1   2    12607.13    12287.65    148.78 o 
   1   1   2     1700.40     1529.79    186.03 o 
   3   1   2     4893.38     4760.50     79.97 o 
   5   1   2     1517.04     1596.45     78.68 o 
   7   1   2      100.47      164.56     50.17 o 
   9   1   2       22.49      -22.33     69.70 o 
 -10   2   2      549.41      432.24     92.51 o 
  -8   2   2     2577.43     2567.34    149.29 o 
  -6   2   2     3910.86     4039.47    133.29 o 
  -4   2   2     9430.52     9170.94    142.59 o 
  -2   2   2        8.59        8.52     12.98 o 
   0   2   2    15607.65    15131.74    179.54 o 
   2   2   2      965.81      890.34     69.01 o 
   4   2   2     2745.64     2688.50     95.26 o 
   6   2   2       98.88      114.36     40.80 o 
   8   2   2     1404.72     1431.51    132.73 o 
  10   2   2       57.78      109.46    135.45 o 
 -11   3   2       69.02       56.89    108.71 o 
  -9   3   2     2355.35     2197.64    190.45 o 
  -7   3   2     3518.63     3469.94    155.09 o 
  -5   3   2     4116.17     4165.95    155.34 o 
  -3   3   2     3934.53     4068.62    158.14 o 
  -1   3   2    10778.77    10740.98    122.97 o 
   1   3   2      194.92      186.07     26.16 o 
   3   3   2    23100.99    23001.77    272.20 o 
   5   3   2     4963.65     5164.91    135.58 o 
   7   3   2     2230.06     2119.75    111.38 o 
   9   3   2      578.85      455.57    106.64 o 
 -10   4   2      201.81      158.24    118.29 o 
  -8   4   2     1712.16     1491.09     99.69 o 
  -6   4   2      958.66      961.40     65.03 o 
  -4   4   2    14199.53    14088.49    283.94 o 
  -2   4   2     7134.83     6825.67    218.16 o 
   0   4   2     3007.44     2666.93    547.61 o 
   2   4   2     1187.58     1296.59     60.95 o 
   4   4   2     7324.85     7895.35    174.20 o 
   6   4   2      198.15      226.70     50.50 o 
   8   4   2       69.24       88.58     73.28 o 
  10   4   2     1322.87      838.85    294.80 o 
 -11   5   2       10.34        0.59    136.00 o 
  -9   5   2      259.66      245.55    106.05 o 
  -7   5   2       64.24        0.96     42.76 o 
  -5   5   2    11574.77    11155.22    195.50 o 
  -3   5   2       46.41        9.34     14.96 o 
  -1   5   2     9734.81     9885.82    113.94 o 
   1   5   2     2557.89     2614.13     99.15 o 
   3   5   2     5835.86     5835.24    846.98 o 
   5   5   2      396.18      342.39     48.70 o 
   7   5   2     4254.83     3888.44    312.23 o 
   9   5   2      722.10      625.48    262.57 o 
 -10   6   2       90.36       79.93    111.46 o 
  -8   6   2      179.59      191.77     86.77 o 
  -6   6   2     5263.90     4963.59    361.12 o 
  -4   6   2     3330.94     3141.78    127.73 o 
  -2   6   2      517.80      616.96     39.30 o 
   0   6   2    14800.42    15323.17    364.81 o 
   2   6   2     3547.64     3559.06    643.68 o 
   4   6   2     2538.98     2490.37    123.55 o 
   6   6   2     8333.53     7136.75    561.13 o 
   8   6   2      668.17      415.05    219.17 o 
  -9   7   2       54.31       37.30     92.28 o 
  -7   7   2     2405.05     2206.75    591.90 o 
  -5   7   2      404.38      453.18     62.05 o 
  -3   7   2     5500.20     5113.30    147.99 o 
  -1   7   2     4070.96     4299.31    261.85 o 
   1   7   2    13989.08    14233.57    374.70 o 
   3   7   2      752.98      957.22    123.67 o 
   5   7   2      745.16      937.99    216.57 o 
   7   7   2     1817.30     1316.12    289.51 o 
   9   7   2       29.09        5.18    179.93 o 
 -10   8   2        2.21       40.36    127.95 o 
  -8   8   2     1185.35     1172.93    410.37 o 
  -6   8   2     4699.45     4536.99    317.13 o 
  -4   8   2    13031.39    13096.95    209.93 o 
  -2   8   2    23773.00    24163.55    332.47 o 
   0   8   2     2402.67     2794.45    178.18 o 
   2   8   2    12071.31    12976.64    391.64 o 
   4   8   2      653.70      669.55    133.51 o 
   6   8   2     1362.48     1753.49   1012.27 o 
   8   8   2      360.09      276.30    201.58 o 
  -9   9   2       69.35       82.39     77.46 o 
  -7   9   2      518.47      445.52     86.47 o 
  -5   9   2     3437.60     3258.00    159.25 o 
  -3   9   2     1193.87     1293.87     65.23 o 
  -1   9   2     2891.43     2974.07    261.49 o 
   1   9   2     4222.86     4402.23    239.83 o 
   3   9   2     1547.92     1412.78    164.89 o 
   5   9   2     4485.52     5115.51    334.61 o 
   7   9   2       90.08      180.30    582.73 o 
   9   9   2        6.62      -65.16    164.58 o 
 -10  10   2      152.80      187.45    124.12 o 
  -8  10   2     1079.77      981.08    225.75 o 
  -6  10   2     2805.74     2674.01    155.16 o 
  -4  10   2     1270.98     1340.78     72.67 o 
  -2  10   2    12710.13    12843.26    295.68 o 
   0  10   2     2196.97     2053.44    466.75 o 
   2  10   2     4684.84     4703.27    276.27 o 
   4  10   2      848.78      942.97    165.24 o 
   6  10   2      447.34      435.55    155.95 o 
   8  10   2       12.71      -64.35    154.31 o 
  -9  11   2        0.10        4.67     79.31 o 
  -7  11   2      370.51      371.62     85.84 o 
  -5  11   2      192.04      190.78     62.63 o 
  -3  11   2       30.96       61.22     40.70 o 
  -1  11   2      255.95      242.33     51.44 o 
   1  11   2      851.88     1077.52    143.57 o 
   3  11   2      198.54      248.97    122.70 o 
   5  11   2      156.18      205.76    117.74 o 
   7  11   2      809.28      816.26    515.69 o 
  -8  12   2      190.41      120.22     79.29 o 
  -6  12   2     1113.08     1027.44    113.80 o 
  -4  12   2       58.24       18.74     82.14 o 
  -2  12   2     1527.00     1477.23     95.67 o 
   0  12   2     1927.88     2229.28    197.59 o 
   2  12   2    10893.29    12109.76    484.34 o 
   4  12   2     1229.50     1308.72    202.65 o 
   6  12   2     1751.09     2076.75    268.06 o 
   8  12   2        1.58      -66.05    169.75 o 
  -9  13   2        8.48      -82.75    389.64 o 
  -7  13   2        2.37       41.86    113.62 o 
  -5  13   2     1075.40     1085.83    180.05 o 
  -3  13   2        8.02        1.55     68.71 o 
  -1  13   2      736.97      665.75     79.67 o 
   1  13   2     6730.89     6887.75    364.37 o 
   3  13   2     3733.12     4012.20    318.94 o 
   5  13   2     3792.50     4133.23    344.25 o 
   7  13   2      865.01     1086.03    250.44 o 
  -8  14   2        3.26       62.17    154.84 o 
  -6  14   2       59.45       67.39     93.53 o 
  -4  14   2      829.75      841.80    170.94 o 
  -2  14   2      112.51      108.46     94.21 o 
   0  14   2     1039.58     1037.47    156.12 o 
   2  14   2        7.16       -0.39    111.02 o 
   4  14   2      168.68      162.67    151.81 o 
   6  14   2      111.60       46.89    133.46 o 
  -7  15   2     1009.92      727.92    191.42 o 
  -5  15   2       80.69       47.69    115.59 o 
  -3  15   2     1774.99     1998.09    228.56 o 
  -1  15   2     1146.92     1253.48    174.94 o 
   1  15   2     1433.70     1520.78    208.84 o 
   3  15   2      714.80      787.09    185.83 o 
   5  15   2      449.08      493.25    201.77 o 
   7  15   2      237.15      194.46    189.51 o 
  -6  16   2       31.38       -3.02    123.15 o 
  -4  16   2      340.94      283.95    147.48 o 
  -2  16   2       12.36      -29.54     81.25 o 
   0  16   2      520.87      551.67    149.08 o 
   2  16   2     1109.23     1050.43    297.14 o 
   4  16   2       28.85      -14.93    153.75 o 
   6  16   2     1079.43     1358.35    268.88 o 
  -7  17   2       94.67       54.59    275.59 o 
  -5  17   2     1692.22     1595.89    257.23 o 
  -3  17   2     1422.22     1558.38    230.55 o 
  -1  17   2     2724.51     2536.00    252.34 o 
   1  17   2      305.85      318.57    150.45 o 
   3  17   2      194.72      155.96    171.62 o 
   5  17   2       17.72       29.30    194.55 o 
  -6  18   2      228.31      207.38    286.46 o 
  -4  18   2      837.41      571.72    185.33 o 
  -2  18   2      148.99      184.07    130.06 o 
   0  18   2      373.75      397.76    163.79 o 
   2  18   2      226.22      186.81    155.92 o 
   4  18   2       83.99      102.18    177.03 o 
  -5  19   2      371.11      413.53    311.37 o 
  -3  19   2      278.00      327.02    158.36 o 
  -1  19   2      702.97      631.85    167.56 o 
   1  19   2        7.65       23.66    146.65 o 
   3  19   2      633.32      619.51    226.32 o 
  -4  20   2     1917.30     1570.76    409.46 o 
  -2  20   2      188.14      216.43    143.92 o 
   0  20   2      921.52      719.69    197.35 o 
   2  20   2       34.72       75.74    176.02 o 
  -1  21   2       26.36       50.79    134.94 o 
   1  21   2       24.58       89.35    241.02 o 
 -11   1   3      711.35      796.78    154.07 o 
  -9   1   3      541.18      576.13     81.33 o 
  -7   1   3     7073.76     7112.34    173.86 o 
  -5   1   3       28.61       40.72     25.52 o 
  -3   1   3     4558.50     4380.91     81.75 o 
  -1   1   3     1806.65     1740.13    122.41 o 
   1   1   3    12885.38    13002.99    191.77 o 
   3   1   3    15151.37    15829.96    217.88 o 
   5   1   3    10355.73    10208.94    189.82 o 
   7   1   3      374.38      597.65     74.00 o 
   9   1   3      332.62      338.45    144.40 o 
 -10   2   3       57.83       51.31     68.45 o 
  -8   2   3      730.57      813.31     78.72 o 
  -6   2   3        2.19       13.06     31.56 o 
  -4   2   3      219.12      249.93     22.78 o 
  -2   2   3    17082.07    17574.82    189.63 o 
   0   2   3    10216.80    10215.77    145.76 o 
   2   2   3     8500.25     8494.14    143.31 o 
   4   2   3      598.97      556.68     40.17 o 
   6   2   3     9035.86     9360.38    534.12 o 
   8   2   3      903.67      734.05    114.02 o 
  10   2   3      625.10      522.98    178.35 o 
 -11   3   3       85.46       69.02    168.95 o 
  -9   3   3       67.32       61.51     60.18 o 
  -7   3   3      358.00      249.56     49.19 o 
  -5   3   3     9257.02     9432.60    161.59 o 
  -3   3   3    13902.45    13856.23    139.01 o 
  -1   3   3   108065.16   100073.54   1448.43 o 
   1   3   3     3751.32     3486.20    190.71 o 
   3   3   3      748.70      785.13     52.89 o 
   5   3   3      171.06      169.68     49.63 o 
   7   3   3      109.84      151.14     66.99 o 
   9   3   3        2.80      -13.03     84.00 o 
 -10   4   3      104.57      103.90     81.00 o 
  -8   4   3      330.27      443.94     76.35 o 
  -6   4   3      317.16      320.30     48.02 o 
  -4   4   3     5065.66     4892.03    218.22 o 
  -2   4   3      297.06      282.72     21.82 o 
   0   4   3       23.67       27.05     21.90 o 
   2   4   3     3783.79     3933.54    319.02 o 
   4   4   3     1360.63     1279.22     98.74 o 
   6   4   3     6020.55     5933.51    343.48 o 
   8   4   3       43.03       13.57     79.78 o 
 -11   5   3      210.14      310.96    187.25 o 
  -9   5   3      185.40      168.65     72.91 o 
  -7   5   3     4123.98     4163.75    264.40 o 
  -5   5   3     9391.27     9741.89    169.72 o 
  -3   5   3     7820.11     8460.97    107.48 o 
  -1   5   3     9112.33     9399.09    205.38 o 
   1   5   3      861.31      837.93    100.18 o 
   3   5   3      317.79      322.71     47.50 o 
   5   5   3     3128.40     3161.00    142.95 o 
   7   5   3       80.63      129.71    153.29 o 
   9   5   3        0.16      -32.02    155.23 o 
 -10   6   3      301.92      245.82    122.68 o 
  -8   6   3      234.61      258.29    152.31 o 
  -6   6   3     2941.93     2645.72    195.82 o 
  -4   6   3     5265.48     5234.27    157.66 o 
  -2   6   3    23339.63    23163.25    213.30 o 
   0   6   3    20956.08    21069.45    364.73 o 
   2   6   3     4464.95     4229.85    371.55 o 
   4   6   3     2391.08     2270.52    223.29 o 
   6   6   3      459.36      507.76    177.29 o 
   8   6   3      697.24      673.97    264.10 o 
 -11   7   3       66.05       66.58    189.89 o 
  -9   7   3        0.70      -40.34     96.85 o 
  -7   7   3      841.68      820.98     82.83 o 
  -5   7   3     1357.92     1316.41    125.74 o 
  -3   7   3    20210.67    20472.18    203.66 o 
  -1   7   3     2416.10     2523.81    121.82 o 
   1   7   3     1572.86     1223.44    109.87 o 
   3   7   3      114.01       90.77     68.29 o 
   5   7   3      807.18     1112.63    349.34 o 
   7   7   3      167.86       93.32    149.94 o 
   9   7   3        7.26       22.87    189.18 o 
 -10   8   3      693.32      481.40    153.56 o 
  -8   8   3      101.31      158.31     71.55 o 
  -6   8   3     1373.64     1345.37     78.83 o 
  -4   8   3       19.56       12.68     29.06 o 
  -2   8   3       84.84       77.11     29.55 o 
   0   8   3     5557.92     6103.04    246.61 o 
   2   8   3      601.11      534.36    137.23 o 
   4   8   3    11990.43    11485.15    501.56 o 
   6   8   3       34.76       31.60    103.22 o 
   8   8   3     2617.46     1585.30    352.03 o 
  -9   9   3      446.77      455.33    132.42 o 
  -7   9   3      107.21      124.27     55.99 o 
  -5   9   3     6468.21     6145.02    494.20 o 
  -3   9   3     1074.47     1106.11     63.90 o 
  -1   9   3     7685.36     7714.69    141.80 o 
   1   9   3       61.97       17.66     58.95 o 
   3   9   3     2239.00     2210.02    204.03 o 
   5   9   3     2413.10     2824.54    560.52 o 
   7   9   3      598.92      310.05    177.79 o 
   9   9   3       98.30      152.79    226.18 o 
 -10  10   3      178.46      146.40    110.26 o 
  -8  10   3       11.10       -8.27     59.31 o 
  -6  10   3       34.17       32.80     49.30 o 
  -4  10   3      563.02      533.79     77.27 o 
  -2  10   3     2319.44     2360.76    196.29 o 
   0  10   3     1536.16     1830.92    167.24 o 
   2  10   3      533.11      519.12    114.40 o 
   4  10   3     2220.41     2319.89    232.04 o 
   6  10   3       13.20       24.35    127.83 o 
   8  10   3      506.64      362.50    227.50 o 
  -9  11   3     2858.51     2615.86    697.55 o 
  -7  11   3      397.70      345.76     81.99 o 
  -5  11   3     2903.28     2838.90    154.74 o 
  -3  11   3       15.27        4.90     32.69 o 
  -1  11   3     7087.60     6664.48   1009.25 o 
   1  11   3       56.78      102.03     81.78 o 
   3  11   3     8598.42     9145.36    590.10 o 
   5  11   3      338.62      442.35    166.28 o 
   7  11   3     3522.00    11149.86   1495.84 o 
  -8  12   3       41.91       23.98     75.18 o 
  -6  12   3       39.16       41.43     59.23 o 
  -4  12   3       68.69       40.97     54.31 o 
  -2  12   3     1619.41     1709.00    217.92 o 
   0  12   3       16.67       17.26     66.43 o 
   2  12   3        3.08      -19.76     77.36 o 
   4  12   3     5572.87     5895.44    380.99 o 
   6  12   3      715.90      748.95    222.63 o 
   8  12   3      754.23      673.77    300.49 o 
  -9  13   3      729.99      697.43    158.33 o 
  -7  13   3      534.94      539.67    101.38 o 
  -5  13   3     1240.55     1154.57    115.18 o 
  -3  13   3       25.73       30.39     66.97 o 
  -1  13   3      108.25      131.61     54.32 o 
   1  13   3       66.22       87.37     92.34 o 
   3  13   3     2025.30     2038.18    248.72 o 
   5  13   3      582.43      789.81    206.03 o 
   7  13   3      636.09      927.34    248.80 o 
  -8  14   3        9.29      -23.18    160.11 o 
  -6  14   3      263.71      274.71    127.93 o 
  -4  14   3       10.63       47.64    102.96 o 
  -2  14   3       64.28       54.22     79.75 o 
   0  14   3     1385.92     1397.46    181.86 o 
   2  14   3      137.82      138.11    122.45 o 
   4  14   3     4187.30     3979.66    349.02 o 
   6  14   3      555.47      637.62    230.54 o 
  -7  15   3      102.21       83.54    143.20 o 
  -5  15   3       24.06       -7.03     96.57 o 
  -3  15   3     1067.38     1042.84    177.18 o 
  -1  15   3      147.25      128.05    101.36 o 
   1  15   3      879.52     1062.28    177.17 o 
   3  15   3     1118.94     1051.23    215.95 o 
   5  15   3       29.22       31.98    157.79 o 
   7  15   3        4.76      -52.15    387.71 o 
  -6  16   3      965.90      983.54    208.63 o 
  -4  16   3     1485.37     1617.14    228.66 o 
  -2  16   3     3229.48     2913.49    262.64 o 
   0  16   3     2196.99     2053.97    229.06 o 
   2  16   3     1578.84     1819.78    255.41 o 
   4  16   3       74.96      106.38    172.52 o 
   6  16   3       29.60      -24.05    209.25 o 
  -7  17   3        7.11      -95.56    257.19 o 
  -5  17   3     1165.08     1119.77    223.24 o 
  -3  17   3      399.16      362.03    139.17 o 
  -1  17   3     1941.87     1953.24    229.70 o 
   1  17   3      458.81      440.33    146.98 o 
   3  17   3     1533.31     1776.71    281.70 o 
   5  17   3       20.61       10.03    201.37 o 
  -6  18   3       63.27       47.37    273.45 o 
  -4  18   3      452.21      364.17    156.50 o 
  -2  18   3     1648.95     1480.94    216.52 o 
   0  18   3       26.21        8.12     89.63 o 
   2  18   3      789.24      793.53    222.75 o 
   4  18   3        1.94      -52.81    190.86 o 
  -5  19   3      908.45      717.78    352.84 o 
  -3  19   3      569.74      494.02    168.98 o 
  -1  19   3     4089.29     3279.08    497.40 o 
   1  19   3      316.41      347.93    176.29 o 
   3  19   3      294.59      327.61    200.81 o 
  -4  20   3       16.35       10.06    278.13 o 
  -2  20   3       12.21       15.11    108.28 o 
   0  20   3       21.29        1.06    108.66 o 
   2  20   3      145.48       99.85    210.93 o 
  -3  21   3      340.89      317.37    323.36 o 
  -1  21   3      108.04      105.31    254.24 o 
   1  21   3      756.03      869.04    369.62 o 
 -10   0   4     3881.79     4087.12    302.22 o 
  -8   0   4     2667.79     2530.55    169.47 o 
  -6   0   4    12454.94    12083.39    399.65 o 
  -4   0   4      204.33      168.88     39.77 o 
  -2   0   4     4904.65     5065.21    105.94 o 
   0   0   4    69663.31    70794.84    833.01 o 
   2   0   4       18.38        8.13     58.35 o 
   4   0   4      744.81      469.97     85.24 o 
   6   0   4      430.01      455.72    168.95 o 
   8   0   4     6078.61     4276.40    491.91 o 
 -11   1   4       60.66       66.95    111.16 o 
  -9   1   4      625.51      722.76     86.54 o 
  -7   1   4       11.69       -6.40     36.69 o 
  -5   1   4     3149.55     3250.94    119.14 o 
  -3   1   4        0.57      -11.90     16.83 o 
  -1   1   4    27351.42    28056.53    284.58 o 
   1   1   4    13851.01    13727.97    426.34 o 
   3   1   4    11319.03    11502.60    248.73 o 
   5   1   4     1613.21     1887.58    200.82 o 
   7   1   4     2829.51     2677.32    371.04 o 
   9   1   4        4.92      -18.70     86.46 o 
 -10   2   4      583.62      626.68    115.68 o 
  -8   2   4      406.56      432.40     64.61 o 
  -6   2   4     3207.29     3340.27    109.72 o 
  -4   2   4      859.73      797.70     45.89 o 
  -2   2   4    18011.38    17698.81    185.58 o 
   0   2   4       38.03       24.59     14.82 o 
   2   2   4     5856.38     5649.79    169.32 o 
   4   2   4      955.99      999.86     63.73 o 
   6   2   4      239.52      303.44    108.20 o 
   8   2   4     2199.81     1632.76    230.53 o 
 -11   3   4       48.34       26.27    110.55 o 
  -9   3   4     1252.42     1314.01    130.86 o 
  -7   3   4      651.68      826.32     68.86 o 
  -5   3   4    17156.37    17170.07    180.93 o 
  -3   3   4     2308.01     2602.33     57.99 o 
  -1   3   4    75263.08    71310.01    496.26 o 
   1   3   4     2927.40     3126.01    204.04 o 
   3   3   4    22576.47    22245.70    303.40 o 
   5   3   4       82.54       71.59     77.66 o 
   7   3   4     4322.94     4193.09    318.62 o 
   9   3   4       11.88        2.53     88.52 o 
 -10   4   4      447.70      489.74    112.74 o 
  -8   4   4      135.75      150.40     59.99 o 
  -6   4   4        5.13        7.21     32.97 o 
  -4   4   4     2466.55     2536.26     70.52 o 
  -2   4   4    38407.02    39695.20    310.48 o 
   0   4   4    23219.60    22918.80    291.83 o 
   2   4   4     8098.75     8024.05    171.85 o 
   4   4   4       12.09        0.43     34.51 o 
   6   4   4      425.72      416.07    120.12 o 
   8   4   4      594.64      594.01    160.97 o 
 -11   5   4        6.50       57.33    165.19 o 
  -9   5   4        8.25        8.56     64.89 o 
  -7   5   4      208.01      224.83     47.86 o 
  -5   5   4     6329.03     6591.80    232.23 o 
  -3   5   4     3623.91     3693.59    140.59 o 
  -1   5   4    37707.58    38034.96    301.67 o 
   1   5   4    14958.24    14879.63    229.53 o 
   3   5   4     6327.50     6416.24    168.93 o 
   5   5   4       11.58        1.73    130.93 o 
   7   5   4      188.08      233.81    172.81 o 
   9   5   4        4.66      -13.52    167.93 o 
 -10   6   4      561.24      511.53    144.13 o 
  -8   6   4     1136.87     1197.07    207.02 o 
  -6   6   4      389.18      357.88     49.52 o 
  -4   6   4     1316.06     1428.84     52.09 o 
  -2   6   4      379.92      341.74     28.81 o 
   0   6   4     1417.30     1424.14     71.14 o 
   2   6   4     1502.63     1804.77     87.06 o 
   4   6   4     1524.37     1469.84    193.51 o 
   6   6   4        4.53       13.72    172.41 o 
   8   6   4     1370.56     1104.88    308.22 o 
 -11   7   4       94.17       88.95    187.15 o 
  -9   7   4        7.14      -30.19     91.58 o 
  -7   7   4       28.70       16.52     37.51 o 
  -5   7   4      200.97      228.57     32.78 o 
  -3   7   4    12732.65    12555.33    151.96 o 
  -1   7   4     1242.86     1268.30     58.61 o 
   1   7   4    13875.95    13580.71    235.30 o 
   3   7   4     1622.93     1509.31    162.57 o 
   5   7   4     4917.38     5802.93   2570.54 o 
   7   7   4      201.61      143.84    145.47 o 
   9   7   4      199.16      202.70    207.58 o 
 -10   8   4      479.77      470.70    150.97 o 
  -8   8   4       17.11       19.36     55.26 o 
  -6   8   4      343.35      342.15     49.08 o 
  -4   8   4      666.12      747.11     69.57 o 
  -2   8   4     8731.92     9068.32    127.27 o 
   0   8   4     6694.08     6605.36    188.10 o 
   2   8   4     5833.82     6191.14    278.16 o 
   4   8   4     1383.23     1653.87    196.11 o 
   6   8   4      216.57      133.57    197.62 o 
   8   8   4        1.20       12.81    168.64 o 
  -9   9   4      487.10      430.47    113.80 o 
  -7   9   4     2678.27     2342.93    298.93 o 
  -5   9   4       28.60       12.00     34.53 o 
  -3   9   4      139.98      128.70     28.72 o 
  -1   9   4     5281.10     5411.04    101.37 o 
   1   9   4      327.62      273.15     89.79 o 
   3   9   4       26.64       27.51     75.29 o 
   5   9   4     1347.35     1667.76    473.91 o 
   7   9   4      351.78      252.00    259.83 o 
 -10  10   4      267.48      204.67    104.61 o 
  -8  10   4     1636.74     1575.81    584.67 o 
  -6  10   4       35.48       30.93     50.25 o 
  -4  10   4     2189.23     2082.12    226.69 o 
  -2  10   4      520.97      534.27     50.77 o 
   0  10   4     1872.14     2181.94    262.52 o 
   2  10   4     1293.11     1200.36    158.23 o 
   4  10   4     1478.40     1792.98    216.17 o 
   6  10   4     4347.91     5721.62   3057.51 o 
   8  10   4      143.95      102.57    206.77 o 
  -9  11   4       82.88       49.46     77.01 o 
  -7  11   4       71.58       61.67     64.72 o 
  -5  11   4      258.78      249.56     64.48 o 
  -3  11   4       44.27       60.47     37.51 o 
  -1  11   4       71.88       38.74     43.18 o 
   1  11   4      467.85      552.15    121.63 o 
   3  11   4      250.67      216.47    111.90 o 
   5  11   4       94.57       97.72    145.01 o 
   7  11   4        2.42       16.45    241.51 o 
  -8  12   4     1434.66     1206.48    310.71 o 
  -6  12   4      177.87      236.79     72.76 o 
  -4  12   4      956.84      926.74    102.10 o 
  -2  12   4     1570.51     1377.63     99.38 o 
   0  12   4      414.76      548.41    118.53 o 
   2  12   4      454.23      546.14    136.52 o 
   4  12   4      875.21      833.24    185.44 o 
   6  12   4     3933.50     5019.90   1531.98 o 
  -9  13   4      349.21      297.75    118.91 o 
  -7  13   4     1809.25     1537.94    253.45 o 
  -5  13   4     1030.79      888.39    147.23 o 
  -3  13   4       80.93       74.91     57.02 o 
  -1  13   4       36.02      -14.99     46.54 o 
   1  13   4      756.74      842.50    149.76 o 
   3  13   4        3.21       17.68     93.08 o 
   5  13   4     1580.79     1731.72    266.41 o 
   7  13   4      499.80     1043.22    579.63 o 
  -8  14   4      103.60       36.49     88.79 o 
  -6  14   4      254.24      280.14     83.83 o 
  -4  14   4      417.77      393.57    137.07 o 
  -2  14   4        2.22      -27.58     47.47 o 
   0  14   4     1443.87     1487.38    190.37 o 
   2  14   4       91.66       92.12    102.25 o 
   4  14   4      217.66      192.19    152.94 o 
   6  14   4        7.79       -7.31    191.02 o 
  -7  15   4      194.14       91.79    137.74 o 
  -5  15   4      513.35      512.91    155.30 o 
  -3  15   4     4051.42     3888.54    618.01 o 
  -1  15   4     3216.57     2878.36    154.48 o 
   1  15   4     2815.77     2729.98    263.98 o 
   3  15   4      935.20     1049.12    211.25 o 
   5  15   4     2498.27     2675.30    458.31 o 
  -6  16   4        4.70       38.00    144.36 o 
  -4  16   4       55.66       92.37    107.83 o 
  -2  16   4      809.28      936.07    173.57 o 
   0  16   4     1945.82     1674.86    141.08 o 
   2  16   4        0.94      -34.76     88.84 o 
   4  16   4      382.00      486.96    210.61 o 
   6  16   4       39.21      106.61    234.91 o 
  -5  17   4      369.83      337.90    258.81 o 
  -3  17   4      841.54      668.14    159.87 o 
  -1  17   4     2670.15     2319.02    325.45 o 
   1  17   4     1782.73     1708.79    240.83 o 
   3  17   4     1413.52     1533.36    274.99 o 
   5  17   4       10.36       13.77    195.35 o 
  -6  18   4       38.20      -31.72    175.96 o 
  -4  18   4      732.25      794.45    195.20 o 
  -2  18   4      453.11      376.76    140.71 o 
   0  18   4       40.20       50.83    109.64 o 
   2  18   4      161.80      259.49    151.53 o 
   4  18   4       11.36      -10.89    201.20 o 
  -5  19   4      185.46      197.01    320.21 o 
  -3  19   4      155.43      195.77    147.73 o 
  -1  19   4       69.42       93.34    119.77 o 
   1  19   4      163.52      173.13    131.66 o 
   3  19   4      265.69      352.42    240.56 o 
  -4  20   4      124.32      149.13    294.90 o 
  -2  20   4     1061.68      924.68    201.00 o 
   0  20   4      837.14      668.76    193.97 o 
   2  20   4      555.50      577.88    223.98 o 
  -3  21   4      146.60      159.90    283.41 o 
  -1  21   4      345.01      277.31    302.02 o 
 -11   1   5       44.43      -10.64    111.56 o 
  -9   1   5     5080.39     4893.22    209.65 o 
  -7   1   5     5775.54     6061.56    161.31 o 
  -5   1   5     7727.73     7445.75    139.42 o 
  -3   1   5     6995.93     6816.81    105.19 o 
  -1   1   5     3966.82     4361.99    153.82 o 
   1   1   5      705.56      621.29     79.28 o 
   3   1   5     6776.98     7140.66    261.85 o 
   5   1   5     4977.15     4885.19    524.89 o 
   7   1   5     1447.28     1211.92    198.86 o 
   9   1   5     2569.11     1678.31    259.36 o 
 -10   2   5       21.91       66.31     88.45 o 
  -8   2   5     1040.03     1105.89     94.94 o 
  -6   2   5      233.32      218.27     42.17 o 
  -4   2   5     2628.52     2568.37     77.12 o 
  -2   2   5        4.05        1.73     15.20 o 
   0   2   5      108.31      157.19     21.92 o 
   2   2   5       46.17       60.93     31.65 o 
   4   2   5      124.48      174.04     42.66 o 
   6   2   5     2162.59     2528.91    254.77 o 
   8   2   5      320.91      358.29    139.33 o 
 -11   3   5      272.64      336.60    126.28 o 
  -9   3   5       49.47      101.77     76.04 o 
  -7   3   5     2078.26     2072.44    162.82 o 
  -5   3   5       59.86       64.27     23.91 o 
  -3   3   5       83.08       80.46     19.11 o 
  -1   3   5     1188.47     1269.71     46.37 o 
   1   3   5     2199.21     1994.06     71.76 o 
   3   3   5     8807.58     8330.91    171.67 o 
   5   3   5      415.78      479.11    129.09 o 
   7   3   5      452.15      372.82    135.26 o 
   9   3   5      127.29      111.43    130.68 o 
 -10   4   5        2.88      -24.69     91.87 o 
  -8   4   5      827.52     1059.37    109.58 o 
  -6   4   5      434.71      503.29     59.60 o 
  -4   4   5     5972.05     5668.73     94.44 o 
  -2   4   5     9661.62    10043.29    196.87 o 
   0   4   5    29817.76    30661.35    286.90 o 
   2   4   5    11309.29    11251.95    223.70 o 
   4   4   5     5347.38     5569.35    156.78 o 
   6   4   5      711.20      882.37    167.47 o 
   8   4   5        5.06      -19.48     74.48 o 
 -11   5   5       64.07      -15.25    154.01 o 
  -9   5   5        2.86      -23.47     68.90 o 
  -7   5   5      852.37      861.74     71.94 o 
  -5   5   5      251.08      264.97     32.86 o 
  -3   5   5     5700.25     5972.35     94.83 o 
  -1   5   5     6043.99     5865.21     87.45 o 
   1   5   5      821.03      932.57     64.22 o 
   3   5   5     2972.36     3054.40    117.44 o 
   5   5   5     2839.82     2534.24    347.86 o 
   7   5   5      345.47      450.43    268.88 o 
   9   5   5      773.12      755.80    288.39 o 
 -10   6   5       68.38       17.99    134.59 o 
  -8   6   5       25.95       34.96     45.55 o 
  -6   6   5     1231.44     1231.13    136.63 o 
  -4   6   5      366.59      320.90     32.09 o 
  -2   6   5    16300.10    16301.12    236.32 o 
   0   6   5    26621.38    27005.74    264.87 o 
   2   6   5    15425.39    14752.64    252.35 o 
   4   6   5    14648.30    14500.43    318.53 o 
   6   6   5     2349.86     2050.88    372.56 o 
   8   6   5      177.53      123.61    241.43 o 
 -11   7   5       54.81       16.98    180.84 o 
  -9   7   5       15.48       38.96     70.12 o 
  -7   7   5       24.36       17.45     39.40 o 
  -5   7   5       70.98       73.72     27.51 o 
  -3   7   5     1454.36     1515.05    168.43 o 
  -1   7   5      979.32      997.57     66.69 o 
   1   7   5     7567.96     6540.84    253.84 o 
   3   7   5     1238.39     1374.10     89.42 o 
   5   7   5       26.60       37.95    150.70 o 
   7   7   5      120.64      167.63    244.28 o 
 -10   8   5      935.02      989.00    179.01 o 
  -8   8   5       14.08       27.07     50.42 o 
  -6   8   5     5452.13     5492.37    478.51 o 
  -4   8   5      281.53      276.93     35.38 o 
  -2   8   5     6967.27     7132.60    115.43 o 
   0   8   5      121.64      149.69     27.58 o 
   2   8   5     1371.98     1354.13     88.29 o 
   4   8   5      381.01      428.94    128.27 o 
   6   8   5     1258.74     1337.87    329.16 o 
   8   8   5     1062.64      889.88    382.53 o 
  -9   9   5      568.62      504.27    156.29 o 
  -7   9   5       95.02      121.76     51.66 o 
  -5   9   5     1095.77     1178.15     73.98 o 
  -3   9   5      426.71      461.13     40.07 o 
  -1   9   5     8273.86     8223.88    125.30 o 
   1   9   5      644.08      607.10     66.79 o 
   3   9   5     4762.88     4957.45    299.48 o 
   5   9   5     1969.13     2176.09    760.53 o 
   7   9   5      684.47      505.12    303.34 o 
 -10  10   5      470.04      589.29    158.78 o 
  -8  10   5       20.50      -21.63     51.42 o 
  -6  10   5     1437.11     1500.82    147.90 o 
  -4  10   5      347.77      337.28     50.58 o 
  -2  10   5       25.43       16.90     25.81 o 
   0  10   5     5633.60     5600.40    278.69 o 
   2  10   5      111.47       99.03     81.19 o 
   4  10   5     3007.91     3366.13    283.86 o 
   6  10   5       83.14        6.08    187.67 o 
   8  10   5       58.56       52.86    283.21 o 
  -9  11   5      317.41      175.59     96.60 o 
  -7  11   5      891.64      777.71    115.41 o 
  -5  11   5     5551.47     6037.31    218.66 o 
  -3  11   5      352.60      364.04     51.53 o 
  -1  11   5     2535.57     2518.35    131.59 o 
   1  11   5     4432.62     4735.51    287.01 o 
   3  11   5     4502.61     4671.57    316.04 o 
   5  11   5       18.55        5.74    124.05 o 
   7  11   5     2306.27     1985.31    445.35 o 
  -8  12   5       51.55       32.51     79.10 o 
  -6  12   5     3834.11     3301.80    571.40 o 
  -4  12   5       70.38       46.69     45.36 o 
  -2  12   5     3940.83     4041.03    287.43 o 
   0  12   5       82.01      124.52     88.86 o 
   2  12   5      140.13      178.06    108.82 o 
   4  12   5      475.49      496.85    154.35 o 
   6  12   5      272.95      459.57    230.03 o 
  -9  13   5       10.61      -41.64     77.84 o 
  -7  13   5     1867.23     1319.78    299.88 o 
  -5  13   5     1078.97      908.40    127.63 o 
  -3  13   5      466.49      469.11     74.69 o 
  -1  13   5     4903.53     4322.40    295.15 o 
   1  13   5        6.57       12.32     79.94 o 
   3  13   5     1098.79     1173.83    264.30 o 
   5  13   5       65.67       54.57    166.03 o 
   7  13   5      457.58      544.62    538.41 o 
  -8  14   5      135.07      151.31     95.39 o 
  -6  14   5     4071.35     3800.54    665.33 o 
  -4  14   5       77.11       50.97     69.06 o 
  -2  14   5     5032.85     4886.62    426.92 o 
   0  14   5      180.94      152.37    109.15 o 
   2  14   5     1496.96     1845.73    237.25 o 
   4  14   5      371.92      318.28    157.58 o 
   6  14   5      450.95      511.92    251.55 o 
  -7  15   5       44.97       69.19     66.84 o 
  -5  15   5      527.46      539.56     93.72 o 
  -3  15   5      562.34      486.90    131.25 o 
  -1  15   5     1370.58     1287.27    123.71 o 
   1  15   5     1911.64     2197.25    251.57 o 
   3  15   5      212.03      235.05    147.97 o 
   5  15   5      481.72      714.78    244.19 o 
  -6  16   5       19.66      -79.80    130.02 o 
  -4  16   5       48.20       92.96    117.40 o 
  -2  16   5     1669.67     1522.99    199.46 o 
   0  16   5     2196.90     2102.45    226.65 o 
   2  16   5     4328.31     4567.61    372.26 o 
   4  16   5      578.61      708.71    210.28 o 
  -5  17   5      690.01      532.57    239.29 o 
  -3  17   5        8.66       10.26     92.90 o 
  -1  17   5      650.01      654.82    163.53 o 
   1  17   5      289.68      312.79    155.57 o 
   3  17   5       73.61      127.19    152.03 o 
   5  17   5      113.15      158.51    238.99 o 
  -6  18   5       10.09        7.83    170.47 o 
  -4  18   5      707.55      788.62    194.73 o 
  -2  18   5      198.27      310.19    139.27 o 
   0  18   5     1455.98     1295.18    215.54 o 
   2  18   5      765.71      714.23    194.20 o 
   4  18   5      164.29      229.76    228.05 o 
  -3  19   5       62.48       26.34    100.83 o 
  -1  19   5      239.29      239.83    132.54 o 
   1  19   5      195.06      150.31    153.49 o 
   3  19   5      661.93      703.50    218.95 o 
  -2  20   5      128.07      138.56    127.49 o 
   0  20   5      184.57      152.07    151.17 o 
   2  20   5      286.02      338.20    393.10 o 
  -3  21   5       57.20      120.97    309.23 o 
  -1  21   5        3.10      -18.50    260.13 o 
 -10   0   6     1474.21     1664.39    217.13 o 
  -8   0   6      983.75      998.86    143.13 o 
  -6   0   6    17079.73    16670.89    342.99 o 
  -4   0   6     5536.59     5416.79    151.68 o 
  -2   0   6    40782.59    39376.14    636.05 o 
   0   0   6      349.29      389.93     48.02 o 
   2   0   6     3751.04     3723.19    296.12 o 
   4   0   6      704.98      751.57     71.40 o 
   6   0   6      325.81      424.71    211.75 o 
   8   0   6     1278.93     1238.56    365.85 o 
 -11   1   6       81.90       46.68    109.53 o 
  -9   1   6      151.60      220.89     83.60 o 
  -7   1   6     2057.18     2148.20    107.98 o 
  -5   1   6     1904.13     1898.86     75.36 o 
  -3   1   6      437.22      446.90     31.47 o 
  -1   1   6       32.19       43.62     18.69 o 
   1   1   6     1623.59     1617.13    122.34 o 
   3   1   6      793.79      906.33     67.77 o 
   5   1   6      760.75      878.56    166.75 o 
   7   1   6      258.13      337.89    166.34 o 
   9   1   6       29.59       88.40    132.63 o 
 -10   2   6      485.49      450.18    109.95 o 
  -8   2   6      358.68      386.85     79.03 o 
  -6   2   6     2898.56     3070.37    106.30 o 
  -4   2   6      873.55      956.01     51.17 o 
  -2   2   6     6217.20     6284.49    112.09 o 
   0   2   6      833.78      803.65     44.94 o 
   2   2   6     8870.44     8516.74    176.47 o 
   4   2   6     1378.92     1555.66     86.80 o 
   6   2   6     1739.18     2060.37    247.54 o 
   8   2   6      198.80      151.19    127.12 o 
 -11   3   6      483.10      614.11    137.90 o 
  -9   3   6       20.99       27.60     73.62 o 
  -7   3   6     5383.25     5516.72    185.84 o 
  -5   3   6     2327.68     2149.38     99.17 o 
  -3   3   6     5401.56     5354.80     87.48 o 
  -1   3   6    24528.05    24511.26    254.58 o 
   1   3   6      252.77      335.80     34.85 o 
   3   3   6     6395.67     6311.72    171.27 o 
   5   3   6      159.34      186.63    122.15 o 
   7   3   6     2916.70     2833.45    369.11 o 
   9   3   6        1.59      -17.68    132.49 o 
 -10   4   6        4.35        8.65     89.51 o 
  -8   4   6       55.63       70.41     65.88 o 
  -6   4   6     2281.32     2212.29    198.72 o 
  -4   4   6     3436.25     3774.56     82.09 o 
  -2   4   6       37.21        3.80     17.33 o 
   0   4   6    13623.34    14391.48    156.84 o 
   2   4   6     5469.98     5489.43    113.62 o 
   4   4   6    10137.82    10172.26    280.52 o 
   6   4   6     1449.51     1441.79    217.65 o 
   8   4   6       75.24       35.84    115.37 o 
 -11   5   6      475.01      526.87    195.58 o 
  -9   5   6      861.39     1084.16    121.59 o 
  -7   5   6      811.61      834.12    156.59 o 
  -5   5   6      470.30      538.79     40.64 o 
  -3   5   6     1604.41     1835.14    100.98 o 
  -1   5   6    17817.81    18150.50    183.62 o 
   1   5   6     3674.19     3655.79     81.46 o 
   3   5   6    16419.87    15547.57    296.33 o 
   5   5   6     1747.46     1832.83    328.55 o 
   7   5   6     1937.22     1974.94    403.57 o 
   9   5   6       13.03        1.52    329.77 o 
 -10   6   6      475.78      572.76    162.75 o 
  -8   6   6      343.46      376.60     82.19 o 
  -6   6   6      702.01      717.02     86.99 o 
  -4   6   6     1656.15     1675.23    135.79 o 
  -2   6   6     1378.52     1412.92     51.18 o 
   0   6   6     5586.07     5834.67     99.46 o 
   2   6   6     3546.31     3691.74    131.15 o 
   4   6   6     1656.42     1811.23    189.97 o 
   6   6   6     1170.82     1108.24    321.33 o 
   8   6   6        1.24      -14.74    255.25 o 
  -9   7   6      518.93      688.46    112.99 o 
  -7   7   6      170.24      180.79     50.31 o 
  -5   7   6     2010.27     2110.45     99.43 o 
  -3   7   6      821.62      827.78     45.73 o 
  -1   7   6      514.38      543.87     36.05 o 
   1   7   6     2908.34     2645.62    112.67 o 
   3   7   6     2627.31     2803.35    125.78 o 
   5   7   6     1868.97     1809.55    335.76 o 
   7   7   6        2.39       -8.74    241.63 o 
 -10   8   6      539.47      548.53    149.64 o 
  -8   8   6       21.27        0.41     50.43 o 
  -6   8   6        4.23        2.11     33.57 o 
  -4   8   6      217.93      206.76     33.05 o 
  -2   8   6     1857.91     1889.96    113.01 o 
   0   8   6     3182.46     3285.52    124.44 o 
   2   8   6    13901.79    12990.29    255.93 o 
   4   8   6      938.98     1137.05    109.44 o 
   6   8   6     4788.62     4502.38    538.26 o 
   8   8   6       35.44       69.63    303.54 o 
  -9   9   6      220.37      196.19    108.47 o 
  -7   9   6      421.97      428.53     94.27 o 
  -5   9   6     1981.01     1907.14    178.20 o 
  -3   9   6     5130.86     5186.08    136.67 o 
  -1   9   6      568.99      631.46     43.03 o 
   1   9   6     1696.43     1715.62    121.86 o 
   3   9   6     3650.63     3777.48    262.77 o 
   5   9   6      682.53     1092.10    514.17 o 
   7   9   6       19.85      -39.34    246.21 o 
 -10  10   6       41.76       16.67    106.43 o 
  -8  10   6     1690.34     1330.17    339.47 o 
  -6  10   6      426.92      425.04     62.45 o 
  -4  10   6     4725.04     4988.47    149.87 o 
  -2  10   6       19.40       19.13     26.61 o 
   0  10   6     2288.37     2244.47    112.51 o 
   2  10   6      308.99      362.75     66.70 o 
   4  10   6      377.76      336.55    136.57 o 
   6  10   6      834.56     6526.01   1852.65 o 
   8  10   6      100.18       -0.71    323.46 o 
  -9  11   6       24.48       27.04     90.37 o 
  -7  11   6      238.58      233.86     84.05 o 
  -5  11   6        3.18       19.93     39.15 o 
  -3  11   6      243.48      229.46     37.90 o 
  -1  11   6       87.68       97.15     38.94 o 
   1  11   6       91.17      135.15     54.60 o 
   3  11   6      268.51      405.46    130.15 o 
   5  11   6       74.86       81.15    145.59 o 
   7  11   6       26.58       43.91    282.50 o 
  -8  12   6     1508.62     1186.67    420.24 o 
  -6  12   6      246.91      185.00     76.40 o 
  -4  12   6     6128.76     6589.81    362.25 o 
  -2  12   6      262.72      274.42     48.74 o 
   0  12   6      382.16      398.86    120.55 o 
   2  12   6      917.13      919.20    170.50 o 
   4  12   6      106.11       23.04    106.44 o 
   6  12   6       11.47       16.23    198.82 o 
  -9  13   6      234.12      222.72    125.44 o 
  -7  13   6     1523.53     1093.52    267.50 o 
  -5  13   6     1547.26     1444.35    160.77 o 
  -3  13   6     6822.00     6809.10    383.01 o 
  -1  13   6     1066.69      999.12    103.91 o 
   1  13   6      823.29      807.41    160.53 o 
   3  13   6      417.86      411.18    148.44 o 
   5  13   6      579.12      677.82    204.71 o 
   7  13   6       15.14      -61.91    307.40 o 
  -8  14   6       49.94        8.87     79.58 o 
  -6  14   6       26.91       -4.12     62.63 o 
  -4  14   6      289.11      294.96    121.36 o 
  -2  14   6      795.79      686.53     88.51 o 
   0  14   6        6.38        2.29     59.61 o 
   2  14   6      958.66     1254.56    201.66 o 
   4  14   6      123.41      127.15    139.70 o 
   6  14   6       98.16      185.67    234.36 o 
  -7  15   6      190.15      208.98     95.71 o 
  -5  15   6      813.83      696.33    210.73 o 
  -3  15   6      568.80      571.11    141.98 o 
  -1  15   6      779.53      738.20    103.58 o 
   1  15   6     2261.21     2474.87    266.98 o 
   3  15   6      684.13      762.54    201.90 o 
   5  15   6     1264.74     1427.37    274.15 o 
  -8  16   6        3.76       33.24    109.99 o 
  -6  16   6       27.40      131.54    154.62 o 
  -4  16   6     1205.47      919.77    228.93 o 
  -2  16   6        9.04       45.07     86.99 o 
   0  16   6      658.83      667.01    118.39 o 
   2  16   6      695.22      734.26    184.65 o 
   4  16   6       18.47        5.46    149.80 o 
  -5  17   6      103.37       98.91    160.61 o 
  -3  17   6        8.91       26.34     97.49 o 
  -1  17   6     1634.43     1426.07    206.20 o 
   1  17   6     1218.96     1307.17    229.25 o 
   3  17   6     1761.93     1934.40    280.10 o 
  -6  18   6        1.92       86.91    185.42 o 
  -4  18   6       96.33      105.92    156.95 o 
  -2  18   6        4.26      -28.81     95.40 o 
   0  18   6      373.47      251.10    141.05 o 
   2  18   6      760.54      800.36    216.28 o 
   4  18   6      711.86      556.25    377.95 o 
  -3  19   6      140.66      106.43    118.73 o 
  -1  19   6       68.65       13.21     82.64 o 
   1  19   6        3.88       27.74    139.05 o 
   3  19   6      191.13      196.29    348.98 o 
  -2  20   6      419.07      284.29    146.13 o 
   0  20   6       96.01       96.01    150.04 o 
   2  20   6      589.57      701.01    404.28 o 
  -1  21   6      336.65      254.44    331.29 o 
 -11   1   7       53.02       29.93    111.05 o 
  -9   1   7       52.21      160.79     80.11 o 
  -7   1   7       34.83      101.98     55.11 o 
  -5   1   7     5194.95     5298.60    167.23 o 
  -3   1   7     7390.98     6984.32    124.40 o 
  -1   1   7    14550.23    14163.51    179.99 o 
   1   1   7     5252.87     5054.98    143.12 o 
   3   1   7       29.05        7.97     37.86 o 
   5   1   7     1719.55     1927.78    228.86 o 
   7   1   7      418.37      230.06    148.22 o 
 -10   2   7        0.50      -24.62     83.19 o 
  -8   2   7     3301.37     3228.80    159.88 o 
  -6   2   7       63.03       48.64     37.50 o 
  -4   2   7    21597.14    20956.95    243.80 o 
  -2   2   7     4973.02     5096.64    106.78 o 
   0   2   7     9165.93     8966.97    143.47 o 
   2   2   7      195.67      177.42     44.14 o 
   4   2   7        3.66       10.52     42.85 o 
   6   2   7     2137.65     2176.71    261.28 o 
   8   2   7        7.38        7.09    131.90 o 
 -11   3   7      371.80      461.07    136.53 o 
  -9   3   7      644.41      768.35    110.14 o 
  -7   3   7     1506.45     1654.66    108.32 o 
  -5   3   7      104.61      110.75     29.64 o 
  -3   3   7      274.97      264.47     28.30 o 
  -1   3   7     4151.89     4314.15     84.17 o 
   1   3   7     3734.37     3587.32    141.87 o 
   3   3   7     3866.38     3764.84    134.33 o 
   5   3   7      682.94      796.38    162.14 o 
   7   3   7      857.62      820.29    224.10 o 
 -10   4   7      171.49      192.82    101.26 o 
  -8   4   7     1457.60     1564.35    117.44 o 
  -6   4   7     1078.32     1088.21     95.89 o 
  -4   4   7    10329.64    10545.74    140.48 o 
  -2   4   7     8532.85     8809.04    117.19 o 
   0   4   7     5380.72     5199.27    134.76 o 
   2   4   7     5988.58     5865.45    346.83 o 
   4   4   7     5545.32     5229.37    176.73 o 
   6   4   7      151.34      176.75    140.14 o 
   8   4   7      501.94      385.27    316.65 o 
 -11   5   7      225.41      339.35    131.95 o 
  -9   5   7       42.61       55.17     66.99 o 
  -7   5   7      687.32      704.00     79.43 o 
  -5   5   7     1328.78     1293.19     60.51 o 
  -3   5   7     3446.13     3551.50    146.00 o 
  -1   5   7      466.40      525.18     34.64 o 
   1   5   7      134.22      128.71     29.67 o 
   3   5   7     4549.57     4547.65    157.98 o 
   5   5   7       14.04      -21.04    173.73 o 
   7   5   7      954.21     1173.40    360.47 o 
 -10   6   7      868.55      940.11    182.47 o 
  -8   6   7      565.68      548.76     83.92 o 
  -6   6   7     5086.67     4794.25    470.29 o 
  -4   6   7      549.34      511.01     49.39 o 
  -2   6   7     6816.31     7120.48    112.19 o 
   0   6   7       53.63       19.40     21.63 o 
   2   6   7     7702.55     7940.06    202.94 o 
   4   6   7      894.51      915.87    163.35 o 
   6   6   7     2380.08     2151.72    410.99 o 
   8   6   7      269.87      238.18    324.28 o 
  -9   7   7      607.29      819.42    112.21 o 
  -7   7   7      266.30      316.61     66.62 o 
  -5   7   7       15.38       19.08     30.67 o 
  -3   7   7     5154.59     5284.75    134.12 o 
  -1   7   7      603.73      590.87     38.87 o 
   1   7   7     2336.75     2526.15    132.48 o 
   3   7   7     1143.66     1097.68    123.32 o 
   5   7   7    10117.90     9417.67    706.90 o 
   7   7   7      354.79      426.95    310.86 o 
 -10   8   7      229.44      277.92    121.48 o 
  -8   8   7        1.56       25.12     59.16 o 
  -6   8   7     4278.60     4173.79    631.14 o 
  -4   8   7      148.90      193.56     34.58 o 
  -2   8   7    12745.97    12718.28    164.76 o 
   0   8   7       76.15       66.66     36.87 o 
   2   8   7     2075.36     2088.49    141.87 o 
   4   8   7     1417.81     1405.99    239.84 o 
   6   8   7      950.52      780.10    303.54 o 
   8   8   7       32.76        6.71    306.89 o 
  -9   9   7      284.75      331.80    114.06 o 
  -7   9   7       35.81       45.88     49.51 o 
  -5   9   7        9.66       14.71     32.36 o 
  -3   9   7       68.28       64.65     29.82 o 
  -1   9   7      635.40      668.42     57.88 o 
   1   9   7     1439.50     1435.71     97.08 o 
   3   9   7     7093.21     7299.29    241.30 o 
   5   9   7     5573.75     8557.99   4635.19 o 
   7   9   7     2197.32     1859.87    446.57 o 
 -10  10   7       34.56      105.11    111.41 o 
  -8  10   7      177.28      203.21     98.20 o 
  -6  10   7      117.51      118.58     47.19 o 
  -4  10   7      630.19      726.00     56.45 o 
  -2  10   7     1351.21     1337.10     74.76 o 
   0  10   7      139.02      134.81     42.14 o 
   2  10   7      667.07      653.38     78.39 o 
   4  10   7      224.89      258.95    137.40 o 
   6  10   7       22.14       61.30    247.53 o 
  -9  11   7      118.74      183.49    112.02 o 
  -7  11   7      864.49      761.00    197.62 o 
  -5  11   7     1098.06     1192.58    170.23 o 
  -3  11   7      758.31      753.55     55.14 o 
  -1  11   7     3411.55     3134.56    182.72 o 
   1  11   7      511.45      561.77     71.97 o 
   3  11   7     1606.19     1630.74    207.20 o 
   5  11   7      199.93      202.32    172.57 o 
   7  11   7      948.84      918.35    401.74 o 
  -8  12   7        2.15       40.46     85.08 o 
  -6  12   7     2175.13     1228.19    253.02 o 
  -4  12   7     1214.98     1324.31     77.84 o 
  -2  12   7     8138.10     6921.92    498.68 o 
   0  12   7       21.17        0.08     44.10 o 
   2  12   7      554.97      560.90    146.75 o 
   4  12   7      398.53      519.53    168.36 o 
   6  12   7       16.52      -93.62    227.27 o 
  -9  13   7       74.68       62.01    100.03 o 
  -7  13   7      139.57      166.06     81.28 o 
  -5  13   7       81.63       54.83     50.79 o 
  -3  13   7     1069.20     1052.43    104.43 o 
  -1  13   7     1952.75     1874.28    155.49 o 
   1  13   7      467.41      642.00    147.25 o 
   3  13   7      285.81      223.90    136.85 o 
   5  13   7      413.95      487.43    209.04 o 
  -8  14   7       91.19       50.93     99.82 o 
  -6  14   7     2728.25     1992.32    341.76 o 
  -4  14   7      563.80      649.89    108.67 o 
  -2  14   7     7507.17     6581.92    627.64 o 
   0  14   7      122.47      140.19     84.14 o 
   2  14   7     3579.34     3676.46    319.45 o 
   4  14   7      379.20      404.43    174.15 o 
   6  14   7       26.02       76.63    237.65 o 
  -7  15   7        0.41       56.02     80.87 o 
  -5  15   7       67.79       93.32    155.43 o 
  -3  15   7       96.32       27.01     61.41 o 
  -1  15   7      113.34      127.39     78.76 o 
   1  15   7      295.93      187.11    137.60 o 
   3  15   7       60.25       14.02    128.64 o 
   5  15   7     1174.03     1247.66    308.72 o 
  -6  16   7      373.81      224.96    192.23 o 
  -4  16   7        8.80        5.08     75.02 o 
  -2  16   7      654.31      509.65     97.05 o 
   0  16   7       60.73       54.64     84.87 o 
   2  16   7     1561.28     1588.51    251.09 o 
   4  16   7      513.90      699.52    224.74 o 
  -7  17   7       43.68       78.88    170.07 o 
  -5  17   7       98.33      132.46    166.20 o 
  -3  17   7      297.13      300.08    161.12 o 
  -1  17   7      236.23      171.28     87.40 o 
   1  17   7      126.04      178.11    142.81 o 
   3  17   7      213.02      214.70    171.90 o 
  -6  18   7       23.90        5.49    117.31 o 
  -4  18   7      262.42      267.35    183.38 o 
  -2  18   7      137.43       50.52    127.27 o 
   0  18   7      690.41      579.01    127.67 o 
   2  18   7       88.97      108.97    165.37 o 
  -3  19   7       69.43       -1.63    112.63 o 
  -1  19   7       43.44       92.47    116.12 o 
   1  19   7      444.39      333.62    125.56 o 
  -2  20   7      176.91      158.68    160.61 o 
   0  20   7      854.83      742.59    379.88 o 
 -10   0   8      106.93      112.23    119.95 o 
  -8   0   8      607.99      629.04    126.15 o 
  -6   0   8     4825.91     4697.96    225.06 o 
  -4   0   8      445.71      501.46     76.04 o 
  -2   0   8    32659.48    31812.85    578.11 o 
   0   0   8     1470.82     1531.99     90.47 o 
   2   0   8    26630.87    26706.85    880.33 o 
   4   0   8      174.70      132.34     64.70 o 
   6   0   8     3019.68     2868.18    428.27 o 
   8   0   8      246.19      287.99    264.10 o 
 -11   1   8       13.49      -46.87    104.97 o 
  -9   1   8      124.42      121.09     78.91 o 
  -7   1   8      529.06      531.09     72.51 o 
  -5   1   8        0.59       -5.00     30.68 o 
  -3   1   8     1857.54     1781.24     83.99 o 
  -1   1   8     3280.76     3183.10     91.07 o 
   1   1   8     3594.60     3384.42    101.83 o 
   3   1   8       99.44      137.37     51.14 o 
   5   1   8      915.99     1130.85    194.64 o 
   7   1   8        1.79       -9.03    157.26 o 
 -10   2   8      913.00      840.94    128.26 o 
  -8   2   8      322.61      381.52     82.00 o 
  -6   2   8     2294.20     2481.60    116.44 o 
  -4   2   8      159.54      121.36     39.02 o 
  -2   2   8     4094.05     4235.81    102.53 o 
   0   2   8      420.43      473.44     44.44 o 
   2   2   8     1391.31     1379.72     70.19 o 
   4   2   8      149.79      107.81     54.19 o 
   6   2   8     3065.43     3363.66    352.38 o 
   8   2   8       59.42       81.68    176.64 o 
 -11   3   8      330.91      421.83    135.77 o 
  -9   3   8      205.47      207.49     85.99 o 
  -7   3   8     1875.13     1973.74    116.98 o 
  -5   3   8       17.65       20.89     28.95 o 
  -3   3   8     8078.94     7826.19    148.43 o 
  -1   3   8     1094.44     1104.07     47.26 o 
   1   3   8     7399.28     7945.43    177.76 o 
   3   3   8     1473.85     1407.78    102.19 o 
   5   3   8       25.23       14.44    118.57 o 
   7   3   8      561.19      634.14    207.33 o 
 -10   4   8      512.93      733.22    127.46 o 
  -8   4   8     1181.18     1126.37    105.29 o 
  -6   4   8       57.68       50.07     39.11 o 
  -4   4   8      212.92      200.58     32.58 o 
  -2   4   8    20036.94    19710.41    203.22 o 
   0   4   8        0.58       16.51     24.07 o 
   2   4   8     4985.86     5029.39    209.53 o 
   4   4   8     3700.57     3724.12    161.72 o 
   6   4   8     1214.37     1299.85    345.52 o 
   8   4   8     1228.05     1512.82    451.04 o 
 -11   5   8      790.93     1063.18    168.39 o 
  -9   5   8      708.25      865.94    135.40 o 
  -7   5   8     3020.93     3359.74    152.10 o 
  -5   5   8      200.19      191.73     37.73 o 
  -3   5   8     7142.70     7228.60    127.70 o 
  -1   5   8      371.88      350.59     32.67 o 
   1   5   8     2452.40     2435.27     79.32 o 
   3   5   8     3937.41     3716.54    153.21 o 
   5   5   8     2507.80     2074.06    369.62 o 
   7   5   8     2092.01     2479.86    477.57 o 
 -10   6   8       57.56      138.97     82.17 o 
  -8   6   8        4.01        2.48     54.50 o 
  -6   6   8      953.90     1004.46     85.56 o 
  -4   6   8      467.81      448.35     42.66 o 
  -2   6   8     9371.16     9221.01    133.07 o 
   0   6   8     1451.02     1426.74     55.54 o 
   2   6   8     2464.04     2571.39    123.23 o 
   4   6   8      478.41      527.19    300.97 o 
   6   6   8      693.49      583.29    293.07 o 
   8   6   8      112.47      106.03    330.48 o 
  -9   7   8     1791.77     2529.37    240.51 o 
  -7   7   8     1134.24     1272.14    105.43 o 
  -5   7   8     3380.65     3363.67    261.69 o 
  -3   7   8     3341.57     3621.02    117.84 o 
  -1   7   8     2894.50     3053.56     79.25 o 
   1   7   8     2472.41     2504.43    120.75 o 
   3   7   8      333.53      344.45     66.60 o 
   5   7   8      422.52      557.57    257.90 o 
   7   7   8       68.44       96.98    274.57 o 
 -10   8   8        5.49      -23.79     91.79 o 
  -8   8   8      281.27      362.14     83.15 o 
  -6   8   8     1752.76     1754.05    113.00 o 
  -4   8   8      246.90      311.19     47.74 o 
  -2   8   8      474.85      474.12     41.41 o 
   0   8   8      365.91      405.53     53.99 o 
   2   8   8      951.00      941.59     91.62 o 
   4   8   8     2597.49     2811.98    361.01 o 
   6   8   8     2852.87     2678.09    471.68 o 
  -9   9   8       33.47      -38.83     75.73 o 
  -7   9   8      886.95      814.57     93.74 o 
  -5   9   8     2112.58     2132.07    211.40 o 
  -3   9   8      157.47      147.66     36.37 o 
  -1   9   8     5300.26     5484.57    146.54 o 
   1   9   8      673.16      776.52     79.38 o 
   3   9   8      100.05      100.55     47.14 o 
   5   9   8      301.04      421.97    222.89 o 
   7   9   8      639.46      588.07    362.60 o 
 -10  10   8        1.60      -70.85     98.50 o 
  -8  10   8      325.60      468.35     91.58 o 
  -6  10   8      573.76      475.50     76.43 o 
  -4  10   8     1037.20     1194.77     69.33 o 
  -2  10   8     2252.97     2088.01    118.83 o 
   0  10   8     6069.82     5995.76    165.55 o 
   2  10   8      693.11      693.98     77.81 o 
   4  10   8     1135.01     1210.41    147.11 o 
   6  10   8      101.21      159.60    278.02 o 
  -9  11   8       75.63      100.84    100.64 o 
  -7  11   8      303.95      249.53     73.32 o 
  -5  11   8       30.16       33.36     36.52 o 
  -3  11   8     2360.30     2323.22    112.65 o 
  -1  11   8       17.17       -2.17     39.64 o 
   1  11   8      251.50      252.11     58.81 o 
   3  11   8      149.01      144.89     56.85 o 
   5  11   8        6.86       24.70    171.80 o 
   7  11   8       13.03        1.22    313.40 o 
  -8  12   8       23.37      -44.22     74.61 o 
  -6  12   8       65.46      108.89     53.18 o 
  -4  12   8     3134.51     3277.92    134.56 o 
  -2  12   8     7140.94     6130.53    430.60 o 
   0  12   8     4485.79     4490.43    166.15 o 
   2  12   8     1720.54     1668.98    120.59 o 
   4  12   8      900.42     1185.91    222.20 o 
   6  12   8       89.19       85.84    286.16 o 
  -9  13   8       84.64        9.45    101.15 o 
  -7  13   8      250.82      263.28    107.75 o 
  -5  13   8      715.01      685.33    113.27 o 
  -3  13   8     1957.76     1737.80    149.22 o 
  -1  13   8     2769.21     2576.82    132.90 o 
   1  13   8     1895.42     1772.88    125.63 o 
   3  13   8      444.96      515.95    166.61 o 
   5  13   8       88.04       63.76    173.42 o 
  -8  14   8       16.32      -49.81     76.85 o 
  -6  14   8       17.79       56.21    121.17 o 
  -4  14   8       29.74      -21.51     63.39 o 
  -2  14   8      287.17      296.32     90.82 o 
   0  14   8       39.04       24.81     75.02 o 
   2  14   8     1644.87     1532.68    229.56 o 
   4  14   8      470.79      481.56    191.19 o 
  -5  15   8      738.53      531.65    187.15 o 
  -3  15   8       23.59       28.11     69.42 o 
  -1  15   8     1338.16     1190.36    130.24 o 
   1  15   8      675.03      737.87    175.60 o 
   3  15   8      145.61       68.76    143.06 o 
   5  15   8      170.10      171.17    198.84 o 
  -6  16   8       12.28       78.38    139.57 o 
  -4  16   8      351.21      336.58    157.67 o 
  -2  16   8       22.13       12.42     71.34 o 
   0  16   8     1016.40      939.14    133.31 o 
   2  16   8       38.54      -19.95    125.81 o 
   4  16   8      371.66      377.46    205.57 o 
  -5  17   8      242.09       59.47     94.13 o 
  -3  17   8       14.06       15.25     90.17 o 
  -1  17   8        6.37       20.38     89.42 o 
   1  17   8        6.14      -41.33     89.11 o 
   3  17   8      521.08      534.15    197.24 o 
  -4  18   8       23.04        1.52     95.45 o 
  -2  18   8       52.86        7.01     63.64 o 
   0  18   8      302.03      354.31    115.88 o 
   2  18   8        6.38      -24.94    156.24 o 
  -3  19   8      453.08      448.91    198.33 o 
  -1  19   8      210.02      210.12    175.05 o 
   1  19   8       60.48       39.02    105.64 o 
   2  20   8      159.81      159.50    190.09 o 
 -11   1   9       12.54       55.15    110.79 o 
  -9   1   9      276.93      243.28     87.60 o 
  -7   1   9      196.73      173.95     58.03 o 
  -5   1   9       80.84       33.48     41.08 o 
  -3   1   9      506.29      467.50     63.74 o 
  -1   1   9    18530.32    18148.80    273.51 o 
   1   1   9     9933.55     9738.04    172.91 o 
   3   1   9     8933.05     8634.52    267.03 o 
   5   1   9     1945.12     2135.28    256.06 o 
   7   1   9       61.29      -32.51    169.98 o 
 -10   2   9      741.03      839.00    128.73 o 
  -8   2   9       39.21       18.83     59.34 o 
  -6   2   9       10.46       23.99     37.57 o 
  -4   2   9     4480.57     4582.31    240.31 o 
  -2   2   9     3144.11     3201.70     93.62 o 
   0   2   9     8117.33     7742.89    146.45 o 
   2   2   9     1015.88      978.05     82.63 o 
   4   2   9     5575.82     5698.53    255.90 o 
   6   2   9      183.72      232.24    154.24 o 
   8   2   9      270.44      253.71    225.08 o 
 -11   3   9       95.12      200.98    121.59 o 
  -9   3   9      138.51      200.05     86.82 o 
  -7   3   9     2863.15     2888.11    140.19 o 
  -5   3   9     1010.09      998.36     78.75 o 
  -3   3   9     2845.47     2854.95    111.62 o 
  -1   3   9     3638.53     3980.73     88.22 o 
   1   3   9        9.49       -7.66     30.12 o 
   3   3   9     1840.76     1797.41    121.64 o 
   5   3   9     1212.53     1470.03    223.04 o 
   7   3   9     1417.68     1543.12    279.21 o 
 -10   4   9      949.02     1167.17    145.95 o 
  -8   4   9     1382.36     1548.22    123.46 o 
  -6   4   9     1786.84     1874.55    100.29 o 
  -4   4   9     1128.86     1133.28     64.46 o 
  -2   4   9      908.78      936.65     52.23 o 
   0   4   9      392.42      349.09     38.78 o 
   2   4   9      138.44      144.01     55.64 o 
   4   4   9      632.98      704.65     94.10 o 
   6   4   9      261.96      355.59    269.49 o 
   8   4   9     1289.81     1164.96    438.44 o 
  -9   5   9       26.59       -1.17     65.21 o 
  -7   5   9     1903.62     2044.16    125.33 o 
  -5   5   9      268.40      283.14     44.15 o 
  -3   5   9      575.08      530.72     44.15 o 
  -1   5   9     3500.08     3587.86     94.78 o 
   1   5   9      912.26      962.94     93.64 o 
   3   5   9      206.59      189.24     64.29 o 
   5   5   9       60.97       29.28    196.60 o 
   7   5   9      425.42      497.29    349.49 o 
 -10   6   9      693.72      694.79    166.61 o 
  -8   6   9     1017.42     1071.87    107.08 o 
  -6   6   9     2852.46     3105.52    147.75 o 
  -4   6   9     1238.43     1225.95     67.41 o 
  -2   6   9      800.43      835.88     53.54 o 
   0   6   9      671.43      725.01     63.14 o 
   2   6   9       80.59       85.24     51.97 o 
   4   6   9      711.20     4678.85   1386.46 o 
   6   6   9     2442.24     3030.83    488.25 o 
  -9   7   9      868.99     1186.29    266.08 o 
  -7   7   9      709.62      714.61     93.88 o 
  -5   7   9     3705.80     3790.73    118.36 o 
  -3   7   9       55.53       72.75     31.89 o 
  -1   7   9     1114.98     1168.31     54.98 o 
   1   7   9      363.37      348.32     63.46 o 
   3   7   9      351.71      317.96     70.77 o 
   5   7   9      586.88      566.72    278.84 o 
   7   7   9      395.09      620.60    358.84 o 
 -10   8   9        4.04      -17.76     76.65 o 
  -8   8   9        8.12       -7.11     56.59 o 
  -6   8   9      492.60      524.53     74.44 o 
  -4   8   9       80.33      105.51     37.52 o 
  -2   8   9     4773.16     5177.19    222.48 o 
   0   8   9      279.88      273.33     52.17 o 
   2   8   9     5083.11     5268.99    183.30 o 
   4   8   9       60.02       43.15     47.56 o 
   6   8   9      725.83      619.38    328.04 o 
  -9   9   9      108.07      172.52    106.53 o 
  -7   9   9     2436.76     2387.29    143.10 o 
  -5   9   9      844.18      998.46     71.04 o 
  -3   9   9     5722.45     5746.67    133.15 o 
  -1   9   9      129.25       81.79     42.64 o 
   1   9   9      646.06      742.79     78.20 o 
   3   9   9     1004.13     1045.03     93.47 o 
   5   9   9     1479.24     5672.42   1379.65 o 
   7   9   9      560.07      654.25    410.38 o 
  -8  10   9        5.67      -44.56     58.74 o 
  -6  10   9       54.97      127.12     58.96 o 
  -4  10   9      589.03      648.72     60.36 o 
  -2  10   9      824.52      838.92     78.90 o 
   0  10   9      662.69      697.90     67.00 o 
   2  10   9     1958.22     1902.83    119.57 o 
   4  10   9      382.71      413.19     74.89 o 
   6  10   9        1.49       98.50    283.51 o 
  -9  11   9      121.78       99.32     98.50 o 
  -7  11   9      944.83      925.73    104.77 o 
  -5  11   9      163.35      105.47     45.62 o 
  -3  11   9     8948.89     8889.03    270.09 o 
  -1  11   9     1237.64     1207.64     94.19 o 
   1  11   9    11282.21    10491.77    386.72 o 
   3  11   9      261.99      216.39     61.56 o 
   5  11   9     1031.45     2004.16    755.65 o 
  -8  12   9       33.51      -46.96     72.28 o 
  -6  12   9      106.45      168.04     63.43 o 
  -4  12   9       15.44        8.15     44.09 o 
  -2  12   9      101.83      145.39     57.53 o 
   0  12   9       76.69       46.48     42.44 o 
   2  12   9     2042.18     2332.61    140.10 o 
   4  12   9      632.16      799.00    212.56 o 
   6  12   9      111.99      101.55    327.33 o 
  -7  13   9       48.86       63.03     79.70 o 
  -5  13   9        2.79       14.05     68.07 o 
  -3  13   9      344.49      414.37     70.01 o 
  -1  13   9      129.29       80.31     58.87 o 
   1  13   9     3056.94     2931.35    190.31 o 
   3  13   9       29.87        2.97    123.62 o 
   5  13   9      131.99      138.71    213.25 o 
  -8  14   9      266.72      353.15    127.37 o 
  -4  14   9       56.88       60.67     60.09 o 
  -2  14   9     2482.65     2230.76    177.11 o 
   0  14   9      186.15      199.14     62.14 o 
   2  14   9     2738.17     3080.04    302.40 o 
   4  14   9       16.24      -13.10    157.95 o 
  -3  15   9      201.37      111.66     89.08 o 
  -1  15   9      333.69      274.55    101.76 o 
   1  15   9      723.82      779.39    131.35 o 
   3  15   9      578.14      431.04    189.50 o 
   5  15   9       19.91       50.01    351.42 o 
  -4  16   9      988.13     1204.20    257.80 o 
  -2  16   9      448.04      318.14    106.76 o 
   0  16   9       41.56       33.17     86.32 o 
   2  16   9      254.38      253.34    163.37 o 
   4  16   9      353.80      398.59    369.62 o 
  -3  17   9      134.24      100.23    124.43 o 
  -1  17   9        0.53      -23.34     89.29 o 
   1  17   9      630.82      490.18    135.02 o 
   3  17   9      139.21      147.81    176.54 o 
  -4  18   9      201.72      136.52    161.63 o 
  -2  18   9       33.02       -8.34    123.61 o 
   0  18   9      206.72      248.86    124.28 o 
   2  18   9       62.77       76.00    153.70 o 
  -3  19   9      481.31      385.27    185.82 o 
  -1  19   9      227.52      109.99    166.41 o 
   1  19   9      198.91      134.08    173.63 o 
 -10   0  10       41.67       28.26    131.44 o 
  -8   0  10     2724.37     2766.22    219.68 o 
  -6   0  10     1351.97     1426.11    129.20 o 
  -4   0  10       27.05       49.91     58.45 o 
  -2   0  10     7080.82     6907.42    255.46 o 
   0   0  10     8626.56     8726.32    292.87 o 
   2   0  10    22749.89    22769.15    564.28 o 
   4   0  10     2098.30     2251.24    350.50 o 
   6   0  10     3060.59     3763.86    506.34 o 
 -11   1  10      183.97      200.10    125.26 o 
  -9   1  10      158.36      156.22     78.69 o 
  -7   1  10       76.07       62.35     49.36 o 
  -5   1  10      381.99      305.11     52.71 o 
  -3   1  10      441.21      406.29     56.69 o 
  -1   1  10       77.78       63.44     40.66 o 
   1   1  10     4119.33     3942.24    130.05 o 
   3   1  10      185.71      239.85     70.22 o 
   5   1  10      789.99      942.79    203.71 o 
   7   1  10      118.54      132.81    189.47 o 
 -10   2  10       16.32       -5.73     91.56 o 
  -8   2  10      795.08      854.06     94.56 o 
  -6   2  10      217.97      202.37     52.53 o 
  -4   2  10     4057.74     3975.41    140.26 o 
  -2   2  10     6407.11     6505.35    193.14 o 
   0   2  10      910.05      999.53     63.92 o 
   2   2  10     6641.17     6543.48    280.24 o 
   4   2  10      841.06      876.25     98.89 o 
   6   2  10     1447.81     1481.02    251.80 o 
  -9   3  10       26.24        5.97     59.13 o 
  -7   3  10     1936.27     1864.09    119.03 o 
  -5   3  10      163.62      166.36     50.64 o 
  -3   3  10     3148.55     3059.82    121.07 o 
  -1   3  10     1516.61     1549.72     69.13 o 
   1   3  10     8442.67     8800.75    178.41 o 
   3   3  10      306.84      370.88     79.74 o 
   5   3  10     1086.41     1082.62    303.85 o 
   7   3  10       86.59      162.34    297.85 o 
 -10   4  10       17.18       44.46     76.14 o 
  -8   4  10       70.75       45.22     59.79 o 
  -6   4  10     3125.77     3209.35    110.78 o 
  -4   4  10     4459.28     4469.71    123.28 o 
  -2   4  10      374.33      407.27     46.18 o 
   0   4  10       83.12      142.01     34.43 o 
   2   4  10     1210.39     1247.37    100.15 o 
   4   4  10      890.19      911.54    107.76 o 
   6   4  10       52.22      130.02    250.37 o 
  -9   5  10      407.81      358.03     86.54 o 
  -7   5  10     3223.48     3404.28    158.53 o 
  -5   5  10     2705.27     2773.13    101.88 o 
  -3   5  10     7456.37     7476.33    366.70 o 
  -1   5  10       84.15       97.95     33.91 o 
   1   5  10     1439.67     1443.82     85.97 o 
   3   5  10     1398.68     1436.54    189.90 o 
   5   5  10      541.99      658.42    286.56 o 
   7   5  10        9.95       23.18    281.89 o 
 -10   6  10       44.01       36.12     83.96 o 
  -8   6  10       71.07       61.08     60.55 o 
  -6   6  10       12.09       22.77     34.30 o 
  -4   6  10        0.59        2.98     33.59 o 
  -2   6  10     1253.57     1300.80     72.73 o 
   0   6  10      476.30      510.44     60.16 o 
   2   6  10     1605.39     1607.68    111.67 o 
   4   6  10      604.99     3816.01   1737.58 o 
   6   6  10      792.34      867.32    348.78 o 
  -9   7  10      605.21      712.99    111.55 o 
  -7   7  10      171.33      104.97     59.23 o 
  -5   7  10     2262.26     2377.19     97.41 o 
  -3   7  10     1953.08     1996.88     86.78 o 
  -1   7  10     4802.54     4843.51    203.57 o 
   1   7  10      318.27      353.82     52.08 o 
   3   7  10     1026.23     1108.40     96.34 o 
   5   7  10      684.89      620.60    295.51 o 
   7   7  10      110.05      255.66    365.24 o 
 -10   8  10        7.90      -23.38     84.60 o 
  -8   8  10      597.43      834.88    149.79 o 
  -6   8  10     2179.60     2132.52    126.53 o 
  -4   8  10      365.75      403.42     55.85 o 
  -2   8  10      956.63     1140.80     86.82 o 
   0   8  10       25.15       28.96     38.42 o 
   2   8  10       35.21       13.13     41.73 o 
   4   8  10       29.56       -1.55     49.29 o 
   6   8  10      320.00      218.86    318.18 o 
  -9   9  10      172.01      174.74     82.28 o 
  -7   9  10      338.25      428.55     93.57 o 
  -5   9  10        3.32       12.51     39.88 o 
  -3   9  10     1383.35     1464.23     82.91 o 
  -1   9  10     1999.76     2064.31    142.61 o 
   1   9  10       41.43      140.97     48.37 o 
   3   9  10     3387.40     3670.29    167.36 o 
   5   9  10       11.24      -67.77    238.81 o 
  -8  10  10        1.76      -47.19     60.47 o 
  -6  10  10      268.96      285.88     67.58 o 
  -4  10  10      612.19      598.21     66.23 o 
  -2  10  10      870.24      814.49     79.34 o 
   0  10  10     4141.66     4493.07    177.15 o 
   2  10  10      845.37      913.67     94.09 o 
   4  10  10     4864.65     5342.30    596.26 o 
   6  10  10      312.85      355.08    333.73 o 
  -9  11  10       65.71       66.99    101.65 o 
  -7  11  10        6.21       31.32     62.28 o 
  -5  11  10       45.67       15.36     41.95 o 
  -3  11  10      241.87      184.10     55.70 o 
  -1  11  10      212.96      192.45     61.12 o 
   1  11  10      365.92      285.27     60.88 o 
   3  11  10       90.62      115.31     61.76 o 
   5  11  10       62.71       63.32    224.46 o 
  -8  12  10       24.01        1.83     78.99 o 
  -6  12  10       45.61       54.51     62.19 o 
  -4  12  10        3.20      -36.93     60.70 o 
  -2  12  10      268.72      283.43     66.91 o 
   0  12  10     3831.60     3597.17    157.90 o 
   2  12  10     2360.27     2304.16    145.97 o 
   4  12  10     5876.19     6155.74    455.24 o 
   6  12  10      140.49      130.42    344.20 o 
  -7  13  10       80.46       17.99     80.71 o 
  -5  13  10      246.19      224.46     81.21 o 
  -3  13  10      257.53      377.36     71.26 o 
  -1  13  10      790.64      732.39     91.56 o 
   1  13  10      235.99      354.83     76.28 o 
   3  13  10      772.53      950.96    211.81 o 
   5  13  10       53.20       57.59    224.81 o 
  -8  14  10       58.47      -26.53     96.06 o 
  -4  14  10       63.49       39.32     73.26 o 
  -2  14  10      206.81      195.22     66.78 o 
   0  14  10        0.61        1.97     44.98 o 
   2  14  10       13.98      -33.87    117.38 o 
   4  14  10       13.39       32.50    165.03 o 
  -5  15  10     1040.10      825.54    160.00 o 
  -3  15  10       45.62       34.38     59.55 o 
  -1  15  10      339.47      326.49     80.83 o 
   1  15  10       32.75       29.00    101.71 o 
   3  15  10      260.74      446.49    189.99 o 
  -4  16  10       53.85       67.19    123.00 o 
  -2  16  10        4.24       12.76     88.51 o 
   0  16  10      566.82      439.06    130.46 o 
   2  16  10      252.29      201.48    203.61 o 
   4  16  10      531.34     1095.94    457.04 o 
  -3  17  10      733.21      730.36    137.38 o 
  -1  17  10       51.73       18.40    102.77 o 
   1  17  10       29.46       45.80    115.81 o 
   3  17  10       29.64       60.79    326.62 o 
  -2  18  10      963.03      822.80    149.84 o 
   0  18  10       43.97        9.32    110.16 o 
   2  18  10      135.05      206.56    178.81 o 
  -3  19  10      580.86      447.69    197.62 o 
  -1  19  10       37.35       26.97     70.94 o 
   1  19  10      164.58      244.58    188.06 o 
  -9   1  11     1992.65     1990.36    152.63 o 
  -7   1  11      363.30      355.73     69.53 o 
  -5   1  11     3162.46     3302.32    218.51 o 
  -3   1  11       68.70       79.43     42.81 o 
  -1   1  11     2071.56     2004.73    105.40 o 
   1   1  11      798.22      777.34     67.40 o 
   3   1  11     4776.81     4947.49    153.70 o 
   5   1  11      644.28      731.85    198.84 o 
   7   1  11      752.64      864.21    258.76 o 
 -10   2  11      160.23      269.46    107.22 o 
  -8   2  11      115.19       63.01     58.11 o 
  -6   2  11      195.09      237.13     56.65 o 
  -4   2  11     1338.94     1179.74     84.62 o 
  -2   2  11       75.57       51.93     44.25 o 
   0   2  11      190.31      191.17     48.88 o 
   2   2  11     1419.61     1387.37     75.91 o 
   4   2  11     5121.70     5248.51    726.17 o 
   6   2  11      865.23      713.77    220.75 o 
  -9   3  11        0.64       -9.95     62.23 o 
  -7   3  11     1242.24     1127.52    136.98 o 
  -5   3  11     1299.22     1240.17     89.59 o 
  -3   3  11     5476.42     5460.16    167.62 o 
  -1   3  11      916.56      794.27     62.41 o 
   1   3  11      559.25      534.15     51.93 o 
   3   3  11      230.57      170.25     78.39 o 
   5   3  11      264.66      128.49    249.97 o 
   7   3  11        4.80      -75.53    291.04 o 
 -10   4  11      486.69      574.11    111.47 o 
  -8   4  11       88.09       81.49     60.20 o 
  -6   4  11     1233.69     1243.07     77.38 o 
  -4   4  11      415.94      503.15     55.11 o 
  -2   4  11     2468.98     2450.06     94.22 o 
   0   4  11     3208.91     3345.69    102.69 o 
   2   4  11       96.11       81.65     44.62 o 
   4   4  11      843.26      841.85     99.64 o 
   6   4  11      238.62      270.71    303.74 o 
  -9   5  11      143.25      222.33     80.21 o 
  -7   5  11      449.71      406.11     74.45 o 
  -5   5  11        6.87        2.12     32.19 o 
  -3   5  11     2500.69     2528.10     98.60 o 
  -1   5  11      106.11      101.99     40.64 o 
   1   5  11       69.97       72.85     37.34 o 
   3   5  11     4184.15     4601.03    333.35 o 
   5   5  11      152.23      130.12    259.42 o 
   7   5  11      382.48      412.41    366.77 o 
 -10   6  11       15.54       39.43     82.17 o 
  -8   6  11       86.99       42.12     62.22 o 
  -6   6  11      863.55      858.53     69.96 o 
  -4   6  11     3991.51     3718.47    120.43 o 
  -2   6  11     1028.29     1081.26     68.50 o 
   0   6  11     2816.44     3033.56    127.22 o 
   2   6  11      667.46      664.55     80.18 o 
   4   6  11      130.55      134.86    257.06 o 
   6   6  11      103.67       90.07    283.41 o 
  -9   7  11       10.36       -2.09     65.84 o 
  -7   7  11      617.56      586.47     85.93 o 
  -5   7  11      876.66      918.09     70.82 o 
  -3   7  11     6899.69     6612.23    347.37 o 
  -1   7  11     2664.33     2763.37    124.85 o 
   1   7  11       60.70       71.70     41.41 o 
   3   7  11      217.45      215.07     62.93 o 
   5   7  11      849.08      851.36    345.42 o 
 -10   8  11        2.81       49.57     88.89 o 
  -8   8  11      374.69      422.55     89.54 o 
  -6   8  11       93.74       50.42     43.96 o 
  -4   8  11      219.09      194.20     49.71 o 
  -2   8  11       23.92       20.73     56.39 o 
   0   8  11      548.70      637.59     68.32 o 
   2   8  11     3025.85     3156.66    154.53 o 
   4   8  11      197.94      161.62     80.53 o 
   6   8  11      999.70     1274.14    410.28 o 
  -9   9  11        1.61       32.58     77.92 o 
  -7   9  11     2225.51     2141.87    140.70 o 
  -5   9  11      189.31      225.85     53.45 o 
  -3   9  11    12146.71    12214.10    353.35 o 
  -1   9  11      826.68      886.74     88.24 o 
   1   9  11     2689.85     2659.96    130.91 o 
   3   9  11       61.97       65.66     51.86 o 
   5   9  11       72.45       38.73    268.37 o 
  -8  10  11      605.06      605.57    102.65 o 
  -6  10  11      228.99      225.32     68.42 o 
  -4  10  11       14.99       19.11     60.30 o 
  -2  10  11        5.20      -12.65     59.86 o 
   0  10  11       49.28       37.15     46.10 o 
   2  10  11       36.36       67.17     54.69 o 
   4  10  11       45.69       32.79     60.32 o 
   6  10  11      283.11      312.89    388.93 o 
  -9  11  11       63.21      115.38    109.79 o 
  -7  11  11      861.89      857.61    104.93 o 
  -5  11  11      291.93      287.24     79.14 o 
  -3  11  11     1951.01     1887.71    134.54 o 
  -1  11  11       60.48       79.59     57.77 o 
   1  11  11     5787.08     5523.57    196.32 o 
   3  11  11     1143.51     1185.74    114.26 o 
   5  11  11     2660.45     8751.94   1334.01 o 
  -8  12  11       37.97        6.49     70.52 o 
  -6  12  11       59.97       18.70    114.77 o 
  -4  12  11      243.31      199.48     76.73 o 
  -2  12  11        6.73      -16.11     63.82 o 
   0  12  11      305.26      292.88     66.01 o 
   2  12  11      787.91      734.86    105.38 o 
   4  12  11       30.06       -7.86     58.41 o 
  -7  13  11      155.13      242.04    140.69 o 
  -5  13  11       19.93       37.75     74.29 o 
  -3  13  11      389.32      287.64     85.77 o 
  -1  13  11       26.80      -23.25     53.49 o 
   1  13  11     1474.50     1386.39    138.39 o 
   3  13  11       80.63      140.44     68.85 o 
   5  13  11      408.98      371.34    372.16 o 
  -6  14  11       22.34      -34.87    126.25 o 
  -4  14  11       89.61       93.92     78.49 o 
  -2  14  11        2.61        1.02     54.47 o 
   0  14  11       88.68       98.64     59.79 o 
   2  14  11      932.49      950.62    106.90 o 
   4  14  11      617.63      918.29    257.66 o 
  -5  15  11      543.47      515.48    109.18 o 
  -3  15  11       43.66       20.88     83.78 o 
  -1  15  11      521.86      443.61     91.69 o 
   1  15  11        4.82       13.26     60.05 o 
   3  15  11       30.54      114.77    218.46 o 
  -4  16  11     1149.76      971.61    180.03 o 
  -2  16  11      373.78      317.47     83.10 o 
   0  16  11      358.43      351.08    133.03 o 
   2  16  11        9.62       19.49    117.17 o 
  -3  17  11      534.19      575.67    178.40 o 
  -1  17  11      256.00      200.50    119.41 o 
   1  17  11      407.87      383.50    145.26 o 
  -2  18  11      633.87      523.29    138.71 o 
   0  18  11      241.86      267.13    141.90 o 
   2  18  11        1.33       -2.85    180.64 o 
  -1  19  11      176.68      149.13    190.81 o 
 -10   0  12       63.13      -14.54    130.63 o 
  -8   0  12     3854.21     3815.70    258.41 o 
  -6   0  12       22.08       74.92     57.84 o 
  -4   0  12     2368.70     2330.12    158.48 o 
  -2   0  12      295.30      241.02     80.10 o 
   0   0  12      615.82      502.38     99.11 o 
   2   0  12     1395.99     1425.60    133.10 o 
   4   0  12     3805.53     4272.13    481.23 o 
   6   0  12     2328.80     3267.58    512.54 o 
  -9   1  12       96.78      154.55     87.97 o 
  -7   1  12      373.09      386.53     72.78 o 
  -5   1  12      297.71      292.43     52.04 o 
  -3   1  12        8.75        7.82     44.02 o 
  -1   1  12     2102.48     2022.24    110.48 o 
   1   1  12      558.00      534.10     72.31 o 
   3   1  12      118.95       60.57     42.88 o 
   5   1  12     1647.05     1908.36    273.68 o 
   7   1  12       51.67       44.96    219.30 o 
 -10   2  12       27.01       50.12    100.20 o 
  -8   2  12      992.20      943.64    101.73 o 
  -6   2  12       36.59       50.55     39.00 o 
  -4   2  12     1993.80     1912.04    181.76 o 
  -2   2  12      725.22      683.34     76.10 o 
   0   2  12     2233.53     2258.64    119.29 o 
   2   2  12     2390.74     2263.68    114.55 o 
   4   2  12      613.33      601.29    256.78 o 
   6   2  12      107.42      100.56    194.14 o 
  -9   3  12       92.33      117.43     96.22 o 
  -7   3  12     1161.73     1244.71    105.31 o 
  -5   3  12        5.98       -4.20     29.67 o 
  -3   3  12     1626.96     1540.44     96.24 o 
  -1   3  12     1131.02     1096.09    101.91 o 
   1   3  12     2932.17     2935.37    107.50 o 
   3   3  12      184.13      248.06     74.80 o 
   5   3  12     4125.58     3721.06    515.49 o 
   7   3  12       41.21      -59.98    315.23 o 
 -10   4  12       19.20      -18.13     75.63 o 
  -8   4  12      262.32      402.22    170.73 o 
  -6   4  12      309.17      271.20     53.21 o 
  -4   4  12      885.51      887.43     66.12 o 
  -2   4  12     4634.08     5010.53    138.62 o 
   0   4  12     2165.08     2111.40     91.96 o 
   2   4  12      987.19     1069.36     86.44 o 
   4   4  12       49.99       26.33    221.20 o 
   6   4  12      473.10      432.13    321.53 o 
  -9   5  12        4.16      -11.57     69.28 o 
  -7   5  12      344.83      391.12     73.45 o 
  -5   5  12      515.65      536.64     58.68 o 
  -3   5  12     1752.09     1837.84     89.27 o 
  -1   5  12     3029.68     3016.67    107.13 o 
   1   5  12     1880.45     2051.09    108.66 o 
   3   5  12      282.99      343.18     74.83 o 
   5   5  12      714.82      738.11    322.14 o 
 -10   6  12      106.88       26.78     84.99 o 
  -8   6  12      792.68      889.60    109.94 o 
  -6   6  12      141.69      124.66     46.84 o 
  -4   6  12     2569.47     2575.68    107.27 o 
  -2   6  12      579.42      539.37     57.05 o 
   0   6  12     1170.27     1125.92     96.62 o 
   2   6  12        7.71       12.87     38.85 o 
   4   6  12      214.24      260.40     76.17 o 
   6   6  12        4.49       -5.08    291.85 o 
  -9   7  12       65.01      139.96     81.89 o 
  -7   7  12       20.21       -8.39     57.56 o 
  -5   7  12       14.54       35.13     41.24 o 
  -3   7  12      175.76       86.47     47.07 o 
  -1   7  12     2443.23     2620.29    140.63 o 
   1   7  12        4.58       -9.93     36.97 o 
   3   7  12     1820.65     1998.32    240.51 o 
   5   7  12      153.26      122.09    279.04 o 
  -8   8  12      309.66      313.26     86.54 o 
  -6   8  12       80.84       60.21     47.00 o 
  -4   8  12    12110.52    11688.33    246.24 o 
  -2   8  12     4113.14     3809.25    241.43 o 
   0   8  12     7071.93     6813.09    228.57 o 
   2   8  12      361.37      359.20     64.15 o 
   4   8  12       82.30       91.76     66.10 o 
   6   8  12       65.77      239.19    354.47 o 
  -9   9  12      228.91      211.48     95.67 o 
  -7   9  12      100.92       95.48     64.01 o 
  -5   9  12      186.39      194.59     52.06 o 
  -3   9  12       19.83       37.51     61.04 o 
  -1   9  12        0.68      -23.97     63.97 o 
   1   9  12      147.30      169.12     65.00 o 
   3   9  12     1081.55     1270.28    124.96 o 
   5   9  12      100.84      144.25    301.10 o 
  -8  10  12      122.39       77.92     75.24 o 
  -6  10  12     1212.37     1045.67    105.13 o 
  -4  10  12     1747.21     1581.06    124.09 o 
  -2  10  12      572.71      538.59     93.44 o 
   0  10  12     1547.70     1607.55    138.49 o 
   2  10  12      895.50      799.27     85.44 o 
   4  10  12      463.95      496.04     92.57 o 
  -7  11  12       34.41      -26.38     66.28 o 
  -5  11  12      167.35      162.80     78.81 o 
  -3  11  12      284.15      227.83     80.84 o 
  -1  11  12      107.31      150.99     76.77 o 
   1  11  12      122.51       97.91     59.00 o 
   3  11  12        0.36      -13.26     58.82 o 
   5  11  12      358.34      630.76    470.81 o 
  -8  12  12      184.50      214.28     87.85 o 
  -6  12  12     1336.03     1183.56    179.73 o 
  -4  12  12       26.65       65.32     74.82 o 
  -2  12  12       18.62       36.82     73.66 o 
   0  12  12        1.87      -26.92     46.80 o 
   2  12  12       30.83       11.43     51.04 o 
   4  12  12      449.79      490.40    104.97 o 
  -7  13  12      218.46      259.12    146.18 o 
  -5  13  12      136.91      190.23     87.66 o 
  -3  13  12      300.33      259.63     89.89 o 
  -1  13  12        3.88      -15.18     75.41 o 
   1  13  12       20.15        3.85     52.51 o 
   3  13  12      737.06      587.25    105.46 o 
  -6  14  12      181.58      162.55    137.23 o 
  -4  14  12      261.05      303.16     97.71 o 
  -2  14  12      568.59      612.40    110.53 o 
   0  14  12      165.71      125.26     63.32 o 
   2  14  12       52.17        4.61     59.32 o 
  -5  15  12      280.85      367.11    104.03 o 
  -3  15  12      142.84      101.05     92.76 o 
  -1  15  12      246.72      244.87    102.68 o 
   1  15  12      231.98      172.31     74.14 o 
   3  15  12      299.54      302.32    238.48 o 
  -4  16  12       43.92       15.85     94.07 o 
  -2  16  12       97.22       43.11     95.34 o 
   0  16  12      164.79      168.16     76.72 o 
   2  16  12       26.74      -40.58    108.82 o 
  -3  17  12     1563.51     1196.57    217.85 o 
  -1  17  12      396.10      528.20    200.26 o 
   1  17  12      678.76      661.26    167.71 o 
  -2  18  12      845.87      772.37    211.85 o 
   0  18  12      157.49      167.32    186.94 o 
  -9   1  13     1014.87     1044.28    119.01 o 
  -7   1  13     1211.12     1538.95    113.23 o 
  -5   1  13     3975.72     3955.00    373.58 o 
  -3   1  13     1391.13     1289.47     88.65 o 
  -1   1  13      102.22      133.00     51.34 o 
   1   1  13      678.21      728.90    133.62 o 
   3   1  13     1064.54     1276.00    104.94 o 
   5   1  13      163.07      235.71    186.16 o 
 -10   2  13       29.64       35.26     82.91 o 
  -8   2  13      220.40      189.88     71.51 o 
  -6   2  13     1047.58     1125.03    118.12 o 
  -4   2  13      347.18      340.37     55.22 o 
  -2   2  13      121.64      155.05     48.61 o 
   0   2  13      267.90      187.55     54.01 o 
   2   2  13      494.47      444.73     67.77 o 
   4   2  13       52.78       61.91    239.60 o 
   6   2  13       42.97      -17.89    278.94 o 
  -9   3  13       47.99       59.05     71.19 o 
  -7   3  13       98.75       83.02     54.54 o 
  -5   3  13       15.86       -7.15     34.29 o 
  -3   3  13     1707.53     1665.23    103.23 o 
  -1   3  13     1657.82     1548.23     83.72 o 
   1   3  13     3295.40     3420.26    155.13 o 
   3   3  13       58.75       20.73     45.17 o 
   5   3  13       59.28       40.36    273.04 o 
 -10   4  13        1.92      -15.58     82.12 o 
  -8   4  13        2.61       -0.57     57.36 o 
  -6   4  13      724.41      697.50     88.21 o 
  -4   4  13      411.63      428.78     53.72 o 
  -2   4  13     5000.61     4920.14    151.32 o 
   0   4  13      877.80      839.34     85.07 o 
   2   4  13     1629.90     1677.33    116.28 o 
   4   4  13     1595.96     1800.20    387.61 o 
   6   4  13      129.72      190.50    316.45 o 
  -9   5  13      116.40       59.09     73.97 o 
  -7   5  13      225.43      213.51     68.24 o 
  -5   5  13      105.05      124.91     43.93 o 
  -3   5  13      702.64      732.55     66.57 o 
  -1   5  13      178.40      133.55     50.31 o 
   1   5  13     2517.12     3025.07    158.68 o 
   3   5  13      251.36      350.17     68.68 o 
   5   5  13      223.29      277.62    309.13 o 
  -8   6  13      260.51      228.23     78.49 o 
  -6   6  13        4.68       10.70     45.34 o 
  -4   6  13     1240.10     1309.10     83.93 o 
  -2   6  13     1729.38     1734.91    122.26 o 
   0   6  13     3763.19     3583.20    231.21 o 
   2   6  13     3157.91     3317.64    148.38 o 
   6   6  13      142.35      203.92    347.66 o 
  -9   7  13       21.22      -17.86     68.57 o 
  -7   7  13       19.92       20.57     53.56 o 
  -5   7  13       60.27       66.42     44.19 o 
  -3   7  13      139.35      161.50     69.50 o 
  -1   7  13     1477.35     1581.90    117.44 o 
   1   7  13      557.03      625.74     83.77 o 
   3   7  13      665.84      698.06     85.88 o 
   5   7  13        3.22      -50.42    273.86 o 
  -8   8  13     1214.59     1301.94    131.07 o 
  -6   8  13       29.06       17.47     45.03 o 
  -4   8  13     1821.75     1936.61    100.27 o 
  -2   8  13      780.27      655.41     97.12 o 
   0   8  13      672.26      722.44     88.08 o 
   2   8  13        2.82       -6.29     44.66 o 
   4   8  13      461.42      599.63    511.07 o 
  -9   9  13        7.74        3.17     76.56 o 
  -7   9  13      134.33      170.17     72.94 o 
  -5   9  13        5.46        8.59     44.17 o 
  -3   9  13      339.79      319.19     83.98 o 
  -1   9  13      818.44      787.49    104.82 o 
   1   9  13     2352.42     2532.37    150.90 o 
   3   9  13      174.35      134.13     72.66 o 
  -8  10  13       98.22      121.95     77.66 o 
  -6  10  13       16.73        4.53     52.11 o 
  -4  10  13      539.03      575.46     93.94 o 
  -2  10  13      758.52      793.06    109.89 o 
   0  10  13        0.98        9.21     58.93 o 
   2  10  13      587.67      644.53     85.12 o 
   4  10  13       70.69       24.00     70.82 o 
  -7  11  13     1033.55     1069.75    120.55 o 
  -5  11  13      173.13      142.22     80.24 o 
  -3  11  13      336.68      353.74     87.82 o 
  -1  11  13       61.08      112.23     79.92 o 
   1  11  13       49.32       68.29     60.91 o 
   3  11  13       41.30       86.62     57.34 o 
  -6  12  13        6.87       23.28    119.65 o 
  -4  12  13      624.87      509.22    100.55 o 
  -2  12  13       47.69      103.36     84.40 o 
   0  12  13       12.49        4.60     57.91 o 
   2  12  13       17.05       21.51     52.20 o 
   4  12  13      876.24      920.76    132.20 o 
  -7  13  13      352.36      393.61    166.61 o 
  -5  13  13      748.66      817.68    117.12 o 
  -3  13  13      386.41      471.51    102.43 o 
  -1  13  13       78.13       24.72     85.30 o 
   1  13  13       11.95       70.24     73.79 o 
   3  13  13      417.25      303.72     74.93 o 
  -6  14  13        2.47       10.57    129.81 o 
  -4  14  13      808.78      830.00    134.54 o 
  -2  14  13      114.83      126.97     95.70 o 
   0  14  13      606.37      455.70     99.78 o 
   2  14  13      152.12      205.31     75.34 o 
  -5  15  13       19.74       34.90     94.24 o 
  -3  15  13       92.19      149.17     99.45 o 
  -1  15  13     1006.37      960.89    138.70 o 
   1  15  13        1.16        5.46     68.57 o 
   3  15  13      678.18      678.34    242.24 o 
  -4  16  13      266.88      233.71    109.35 o 
  -2  16  13      308.80      481.99    122.11 o 
   0  16  13     1216.10     1186.42    141.30 o 
   2  16  13       39.67       74.41    187.96 o 
  -3  17  13      475.97      422.99    125.86 o 
  -1  17  13       16.05       35.99    172.91 o 
  -8   0  14     2138.03     2315.38    209.92 o 
  -6   0  14     2213.60     2181.71    182.06 o 
  -4   0  14     5420.53     5636.03    265.22 o 
  -2   0  14     1206.99     1130.80    122.49 o 
   0   0  14      656.26      684.95    104.40 o 
   2   0  14     4253.05     3847.01    223.84 o 
   6   0  14       72.43       64.86    302.22 o 
  -9   1  14      284.56      333.39     91.72 o 
  -7   1  14        5.63       18.60     45.64 o 
  -5   1  14      818.21      811.86    118.07 o 
  -3   1  14      952.99      835.70     78.19 o 
  -1   1  14       83.27       73.30     39.57 o 
   1   1  14       25.01       19.60     35.39 o 
   3   1  14       10.66       14.87     43.53 o 
  -8   2  14      640.42      746.35    136.01 o 
  -6   2  14      638.39      720.83     81.16 o 
  -4   2  14     1439.18     1546.80    102.06 o 
  -2   2  14        7.40      -21.92     31.35 o 
   0   2  14     1870.99     1869.72     94.13 o 
   2   2  14      708.07      763.63    127.53 o 
   4   2  14      325.90      369.82    118.73 o 
   6   2  14        3.88       57.94    340.03 o 
  -9   3  14      375.19      430.81     98.57 o 
  -7   3  14        4.74       10.89     55.25 o 
  -5   3  14     1080.12     1092.83     78.25 o 
  -3   3  14     1650.24     1697.12     90.33 o 
  -1   3  14      850.64      819.67     67.18 o 
   1   3  14     1455.42     1485.50    110.98 o 
   3   3  14      785.29      687.27     89.43 o 
  -8   4  14      152.93      123.47     69.81 o 
  -6   4  14       21.25      -12.78     40.73 o 
  -4   4  14      348.47      307.65     52.91 o 
  -2   4  14      853.10      861.01     71.20 o 
   0   4  14      697.99      668.63     82.07 o 
   2   4  14     1729.15     1982.44    220.54 o 
   4   4  14      748.10     1059.85    176.07 o 
  -9   5  14       16.42        2.50     70.30 o 
  -7   5  14        4.54      -20.77     53.98 o 
  -5   5  14       33.79       15.77     39.88 o 
  -3   5  14      352.45      390.93     51.31 o 
  -1   5  14     2035.13     2196.05    133.02 o 
   1   5  14     4021.74     4256.61    184.37 o 
   3   5  14     2719.46     3041.25    165.49 o 
  -8   6  14      339.35      378.80     90.63 o 
  -6   6  14      216.62      233.87     57.41 o 
  -4   6  14     1117.08     1079.78     79.64 o 
  -2   6  14      307.05      286.32     71.29 o 
   0   6  14     1871.55     1661.93    249.46 o 
   2   6  14      396.45      449.30     78.50 o 
   4   6  14       26.07      101.51    176.47 o 
  -9   7  14       15.02      -25.10     77.15 o 
  -7   7  14      178.17      152.15     68.36 o 
  -5   7  14       70.62       65.97     46.57 o 
  -3   7  14      221.90      175.29     64.41 o 
  -1   7  14     1057.46     1076.40    101.86 o 
   1   7  14       98.60      134.08     56.74 o 
   3   7  14      863.09      854.11    103.38 o 
  -8   8  14       28.32      103.99     77.29 o 
  -6   8  14       94.80       98.70     54.85 o 
  -4   8  14      613.73      423.56     90.62 o 
  -2   8  14        8.54       20.05     52.41 o 
   0   8  14     2990.10     2941.24    256.02 o 
   2   8  14     1947.30     1886.58    138.22 o 
   4   8  14     1244.77     3361.51    749.29 o 
  -7   9  14      528.02      629.53    100.93 o 
  -5   9  14      962.75      932.95    113.08 o 
  -3   9  14       53.21      105.45     78.64 o 
  -1   9  14       67.37       38.89     51.48 o 
   1   9  14      115.61       86.34     59.33 o 
   3   9  14       41.61       62.68     61.46 o 
  -8  10  14      265.38      264.88     92.71 o 
  -6  10  14      572.99      699.04    111.06 o 
  -4  10  14      518.15      404.79     95.89 o 
  -2  10  14      759.48      837.72    125.54 o 
   0  10  14       23.23       42.63     53.62 o 
   2  10  14      529.33      512.22     88.66 o 
   4  10  14        3.15      -22.47     77.14 o 
  -7  11  14        1.47        6.40    123.51 o 
  -5  11  14        7.09       11.07     81.41 o 
  -3  11  14       35.88       32.44     81.27 o 
  -1  11  14        6.11      -16.33     76.36 o 
   1  11  14        2.97        0.75     51.07 o 
   3  11  14      309.78      327.30     84.21 o 
  -6  12  14      737.07      851.97    178.00 o 
  -4  12  14      398.64      278.80     95.67 o 
  -2  12  14      900.38      909.05    129.43 o 
   0  12  14       94.07      119.35     71.96 o 
   2  12  14       68.16       28.99     61.82 o 
   4  12  14      113.39       81.00     74.21 o 
  -5  13  14      252.12      238.51     99.49 o 
  -3  13  14      163.62      162.87     96.83 o 
  -1  13  14      464.02      520.88    116.83 o 
   1  13  14        2.35      -12.59     66.03 o 
   3  13  14      534.01      512.84    181.66 o 
  -6  14  14      141.63       58.65    141.50 o 
  -4  14  14       23.24       -2.52     89.90 o 
  -2  14  14      126.24      180.51    102.75 o 
   0  14  14      224.75      281.63     94.38 o 
   2  14  14      634.81      521.78    111.48 o 
  -5  15  14       76.67       54.58    100.48 o 
  -3  15  14     1176.19     1152.04    157.51 o 
  -1  15  14      635.22      564.48    130.53 o 
   1  15  14      489.02      490.80    113.93 o 
  -4  16  14        0.04       19.66    101.25 o 
  -2  16  14        7.16        8.36    104.53 o 
   0  16  14      133.41      126.01     94.33 o 
  -9   1  15        6.00       24.91     64.54 o 
  -7   1  15      911.10     1026.43    100.55 o 
  -5   1  15      470.75      523.86     70.44 o 
  -3   1  15     2199.06     1949.07    114.53 o 
  -1   1  15      841.31      813.24     84.58 o 
   1   1  15       84.06       81.25     59.42 o 
   3   1  15      112.48      212.78     84.55 o 
  -8   2  15       30.95        2.35     52.80 o 
  -6   2  15     1172.71     1290.26    105.37 o 
  -4   2  15      294.41      270.77     57.09 o 
  -2   2  15     3293.67     2918.86    137.80 o 
   0   2  15        1.86       -8.21     29.32 o 
   2   2  15      405.16      382.68     73.35 o 
  -9   3  15       62.04       89.66     79.98 o 
  -7   3  15       12.33       -3.69     47.75 o 
  -5   3  15        9.20        9.52     38.39 o 
  -3   3  15       10.98      -11.71     31.95 o 
  -1   3  15      114.40       67.90     36.49 o 
   1   3  15      437.90      511.99     81.27 o 
   3   3  15     1636.42     1895.73    221.15 o 
  -8   4  15      170.54      175.24     75.65 o 
  -6   4  15       51.03       64.02     43.54 o 
  -4   4  15       70.70       24.18     39.48 o 
  -2   4  15      669.48      698.64     65.37 o 
   0   4  15      355.87      369.71     69.47 o 
   2   4  15     2802.33     2716.94    153.99 o 
   4   4  15      356.73      383.24    140.59 o 
  -9   5  15      103.54      148.62     90.85 o 
  -7   5  15       89.03       64.46     60.21 o 
  -5   5  15      602.39      640.90     68.87 o 
  -3   5  15     1090.25      935.82     73.41 o 
  -1   5  15       50.56       13.78     45.76 o 
   1   5  15      231.50      185.70     62.33 o 
   3   5  15      255.53      325.95     78.86 o 
   5   5  15      140.93      308.52    161.33 o 
  -8   6  15      607.06      578.97    102.11 o 
  -6   6  15       73.94       42.35     49.90 o 
  -4   6  15     1142.97      947.00     88.65 o 
  -2   6  15       10.93       27.28     55.17 o 
   0   6  15     1193.86     1292.27    113.08 o 
   2   6  15     1121.65     1281.58    118.31 o 
   4   6  15     2316.71     2955.30    296.02 o 
  -7   7  15       78.98       65.75     68.85 o 
  -5   7  15       26.64      -32.83     40.76 o 
  -3   7  15      261.85      273.53     73.91 o 
  -1   7  15      311.98      246.99     67.86 o 
   1   7  15      294.50      277.00     72.27 o 
   3   7  15      310.12      451.28     90.71 o 
   5   7  15      182.59      216.52    184.20 o 
  -8   8  15      331.39      374.64     97.67 o 
  -6   8  15       84.40       62.10     54.14 o 
  -4   8  15     1754.82     1710.10    141.07 o 
  -2   8  15       39.96       36.52     63.97 o 
   0   8  15      993.77      999.03    191.11 o 
   2   8  15       94.38       60.52     60.56 o 
   4   8  15      496.56      645.00    181.15 o 
  -7   9  15       75.96       35.43     67.64 o 
  -5   9  15      363.36      222.06     88.21 o 
  -3   9  15      215.84      171.37     87.48 o 
  -1   9  15      685.65      721.69    243.46 o 
   1   9  15      299.18      335.48     87.02 o 
   3   9  15        2.90      -16.45     60.18 o 
  -6  10  15      170.92      205.45     97.05 o 
  -4  10  15        7.24        1.33     81.01 o 
  -2  10  15       17.34       19.00     85.50 o 
   0  10  15      154.04      141.97     68.01 o 
   2  10  15      338.18      304.85     82.57 o 
   4  10  15       42.15       72.38    142.32 o 
  -7  11  15       56.31       68.21    139.06 o 
  -5  11  15     2988.42     3012.36    182.76 o 
  -3  11  15      908.65      688.43    119.32 o 
  -1  11  15      881.39      960.47    122.95 o 
   1  11  15       46.45       86.87     66.56 o 
   3  11  15      109.38      145.68     78.33 o 
  -6  12  15        1.13      -45.74    128.29 o 
  -4  12  15     1018.26      898.38    126.38 o 
  -2  12  15        0.50       17.52     92.96 o 
   0  12  15      114.13      137.71     85.37 o 
   2  12  15        2.01       -0.81     63.67 o 
  -5  13  15      685.30      596.33    119.71 o 
  -3  13  15      153.72      200.96    105.85 o 
  -1  13  15      430.81      443.25    122.09 o 
   1  13  15       66.12       34.51     78.68 o 
  -4  14  15     1183.24     1316.71    152.14 o 
  -2  14  15       90.15       49.51    104.82 o 
   0  14  15     1023.09     1153.77    143.14 o 
  -3  15  15       18.10       -4.85    105.54 o 
  -1  15  15        0.30       -7.09    110.69 o 
  -8   0  16       16.37      -36.60     74.72 o 
  -6   0  16      175.95      120.77     79.09 o 
  -4   0  16     2446.20     2436.05    186.84 o 
  -2   0  16      349.96      398.79     88.74 o 
   0   0  16     5589.28     5421.03    271.21 o 
   2   0  16      614.46      472.59    143.54 o 
  -9   1  16       12.37       29.89     92.20 o 
  -7   1  16       29.39       35.41     53.29 o 
  -5   1  16      657.14      642.86     78.92 o 
  -3   1  16      514.69      527.61     78.43 o 
  -1   1  16      562.97      466.48     66.19 o 
   1   1  16      295.51      454.67     76.43 o 
   3   1  16      196.07      380.80    144.35 o 
  -8   2  16       43.33       34.28     76.09 o 
  -6   2  16       88.03       56.15     49.10 o 
  -4   2  16      459.28      447.64     69.02 o 
  -2   2  16       56.23       85.09     43.98 o 
   0   2  16     1447.48     1571.44    194.67 o 
   2   2  16       49.07      121.31     58.51 o 
  -7   3  16       89.44       56.36     49.36 o 
  -5   3  16     1501.39     1613.74     99.83 o 
  -3   3  16      558.72      478.10     61.00 o 
  -1   3  16     1853.94     1793.39    127.31 o 
   1   3  16      557.46      500.44     80.22 o 
   3   3  16      400.60      464.54     89.34 o 
  -8   4  16       41.52       67.08     74.97 o 
  -6   4  16        4.81       20.44     46.53 o 
  -4   4  16      214.27      171.35     50.72 o 
  -2   4  16       42.74       25.77     56.15 o 
   0   4  16      282.43      304.94     69.65 o 
   2   4  16      967.03     1039.01    107.57 o 
   4   4  16      131.78      165.19    121.58 o 
  -7   5  16       43.27       90.64     66.53 o 
  -5   5  16     1315.46     1214.49     90.37 o 
  -3   5  16       27.88      -25.92     55.02 o 
  -1   5  16      662.16      575.97     84.43 o 
   1   5  16      263.44      287.00     69.92 o 
   3   5  16      558.97      711.24    102.61 o 
  -8   6  16       10.83       46.77     73.49 o 
  -6   6  16        6.29      -25.22     50.43 o 
  -4   6  16       77.79       14.15     59.19 o 
  -2   6  16       36.77       12.66     61.89 o 
   0   6  16      118.95      132.24     60.96 o 
   2   6  16      106.50      169.20     67.85 o 
   4   6  16      892.33     1014.51    199.45 o 
  -7   7  16      562.10      554.91     97.11 o 
  -5   7  16      993.77      787.13    138.15 o 
  -3   7  16      544.94      349.66     81.22 o 
  -1   7  16      334.67      457.68     84.32 o 
   1   7  16      558.25      548.31     89.27 o 
   3   7  16      393.07      484.34     96.54 o 
  -6   8  16       15.62       -4.79     85.27 o 
  -4   8  16     1020.32      885.64    121.58 o 
  -2   8  16       92.67       99.29     69.58 o 
   0   8  16      438.16      503.80     88.73 o 
   2   8  16       43.87       90.04     64.88 o 
  -7   9  16      204.29      173.63    142.82 o 
  -5   9  16       48.71       10.18     84.35 o 
  -3   9  16      912.19      839.12    123.65 o 
  -1   9  16      235.55      260.32    134.54 o 
   1   9  16      149.47      215.44     77.78 o 
   3   9  16       42.99       89.66     72.71 o 
  -6  10  16      291.75      272.22    105.88 o 
  -4  10  16        5.10       39.92     89.05 o 
  -2  10  16      602.40      598.60    121.59 o 
   0  10  16       29.27      -35.28     53.63 o 
   2  10  16      329.61      363.73     89.73 o 
  -5  11  16      495.81      861.41    335.15 o 
  -3  11  16        8.79      -47.65     91.20 o 
  -1  11  16      164.91       92.59     76.98 o 
   1  11  16       19.92       46.51     67.11 o 
  -4  12  16      253.19      304.27    110.54 o 
  -2  12  16      993.28     1120.03    151.24 o 
   0  12  16      321.94      343.12     97.18 o 
  -3  13  16     1260.13     1390.81    160.40 o 
  -1  13  16      601.55      579.85    124.36 o 
   1  13  16      196.62      240.41    116.39 o 
  -2  14  16        5.12      -21.40    110.78 o 
  -7   1  17      151.43      123.78     61.56 o 
  -5   1  17        2.83        0.16     41.16 o 
  -3   1  17      825.32      865.88    145.11 o 
  -1   1  17     1016.66      879.98     84.34 o 
   1   1  17        5.04      -27.86     47.22 o 
  -8   2  17        2.65      -18.57     58.83 o 
  -6   2  17       94.11       44.56     48.39 o 
  -4   2  17      415.95      404.40     75.33 o 
  -2   2  17      811.11      805.04     72.22 o 
   0   2  17     1599.18     1612.63    271.77 o 
   2   2  17     1845.36     2061.35    223.64 o 
  -7   3  17      594.03      590.15     79.29 o 
  -5   3  17      278.68      219.81     56.94 o 
  -3   3  17      163.50      206.19     51.65 o 
  -1   3  17        9.97        4.08     46.44 o 
   1   3  17       34.91      -20.20     50.65 o 
   3   3  17      167.91      154.41    123.82 o 
  -8   4  17      155.30      192.33     84.86 o 
  -6   4  17      502.27      448.52     75.02 o 
  -4   4  17      715.33      584.48     71.52 o 
  -2   4  17      324.68      365.67     80.67 o 
   0   4  17      530.93      499.10     83.73 o 
   2   4  17      527.72      625.45    143.49 o 
  -7   5  17       47.82       54.48     69.82 o 
  -5   5  17      679.63      672.98     77.27 o 
  -3   5  17      322.60      288.55     81.98 o 
  -1   5  17        7.06       16.32     50.38 o 
   1   5  17      503.77      804.17    361.84 o 
   3   5  17       20.75       16.75     68.22 o 
  -6   6  17      369.66      394.70     72.96 o 
  -4   6  17      480.76      387.77     91.05 o 
  -2   6  17       81.38       73.99     65.99 o 
   0   6  17      257.46      190.27     69.53 o 
   2   6  17       22.21       11.84     60.90 o 
  -7   7  17      272.24      342.08     92.26 o 
  -5   7  17       47.35       61.60     68.05 o 
  -3   7  17       68.79       74.08     72.52 o 
  -1   7  17      428.31      505.28     89.09 o 
   1   7  17       26.36       32.31     58.22 o 
   3   7  17        4.58      -12.40     68.99 o 
  -6   8  17       29.15       -2.27     89.96 o 
  -4   8  17      366.84      471.47     97.73 o 
  -2   8  17      493.34      377.69     98.80 o 
   0   8  17      695.09      759.55    117.72 o 
   2   8  17        2.59      -25.07     62.84 o 
  -5   9  17      520.26      510.95    118.09 o 
  -3   9  17       20.89       11.56     70.53 o 
  -1   9  17       48.64       29.22     68.67 o 
   1   9  17       11.82       67.95     67.07 o 
  -6  10  17       19.33       39.95    140.38 o 
  -4  10  17        0.18        3.56     93.38 o 
  -2  10  17      126.17      102.64     86.42 o 
   0  10  17      103.95      130.81     75.12 o 
  -5  11  17      402.28      398.01    118.46 o 
  -3  11  17        4.66      -38.02     98.60 o 
  -1  11  17     1411.42     1590.10    158.63 o 
   1  11  17      446.23      551.02    116.29 o 
  -4  12  17      635.85      564.63    129.52 o 
  -2  12  17      188.70      159.82    116.26 o 
   0  12  17      543.04      511.35    106.73 o 
  -6   0  18        6.58       -7.32     66.48 o 
  -4   0  18       44.66      -13.22     60.08 o 
  -2   0  18     1372.21     1002.31    133.68 o 
   2   0  18     3189.40     5399.78    414.55 o 
  -7   1  18       56.77       18.72     56.83 o 
  -5   1  18        0.24      -42.00     42.00 o 
  -3   1  18      225.32      114.19     51.95 o 
  -1   1  18      343.14      297.46     69.88 o 
   1   1  18       22.21       44.93     95.96 o 
  -6   2  18        1.91       12.68     47.46 o 
  -4   2  18       27.98       33.82     43.45 o 
  -2   2  18      265.10      244.90     70.75 o 
   0   2  18       61.45       68.57     55.96 o 
   2   2  18      662.15      794.23    173.83 o 
  -7   3  18        1.47        1.34     52.79 o 
  -5   3  18      601.44      602.79     75.43 o 
  -3   3  18      130.76      154.38     72.67 o 
  -1   3  18     1071.08     1092.59    151.52 o 
   1   3  18       21.37       34.76     62.10 o 
  -6   4  18        6.25       31.77     48.58 o 
  -4   4  18      108.33      135.41     53.25 o 
  -2   4  18       39.61       -9.28     52.06 o 
   0   4  18      653.30      704.34    148.57 o 
   2   4  18       86.71      131.46     71.27 o 
  -7   5  18      432.97      443.82    127.47 o 
  -5   5  18     1748.09     1670.05    109.55 o 
  -3   5  18      131.14      109.10     68.50 o 
  -1   5  18      511.60      625.99    137.03 o 
   1   5  18       14.21      -36.48     54.22 o 
  -6   6  18       73.14       45.31     56.78 o 
  -4   6  18        0.33      -44.86     60.69 o 
  -2   6  18       49.99       -8.90     59.44 o 
   0   6  18       50.81      -20.52     55.01 o 
   2   6  18        8.54       18.50     65.22 o 
  -5   7  18      186.80      197.17     83.38 o 
  -3   7  18      414.00      399.48     97.55 o 
  -1   7  18      197.08      194.35     75.61 o 
   1   7  18      501.57      415.79     94.77 o 
  -4   8  18      273.53      243.56     90.03 o 
  -2   8  18      261.60      199.36     88.64 o 
   0   8  18       58.26      125.98     71.64 o 
  -5   9  18      120.68       31.59    105.03 o 
  -3   9  18      407.33      361.79    101.77 o 
  -1   9  18        3.01        9.64     63.91 o 
  -4  10  18       41.69       96.71    109.29 o 
  -2  10  18      727.13      885.52    155.02 o 
   0  10  18      243.99      179.01    109.69 o 
  -5   1  19       23.77       34.79     52.94 o 
  -3   1  19      172.63      185.50     59.92 o 
  -1   1  19      145.64      112.06     60.94 o 
   1   1  19     1828.59     2985.02    674.48 o 
  -6   2  19       31.36        6.50     51.64 o 
  -4   2  19       37.41       38.65     47.07 o 
  -2   2  19        3.33      -12.22     52.67 o 
   0   2  19      145.99      116.17     67.40 o 
  -5   3  19      779.08      791.55     86.04 o 
  -3   3  19      117.12      139.53     74.27 o 
  -1   3  19      413.56      298.92     77.13 o 
   1   3  19       10.77      -57.50     57.50 o 
  -6   4  19      736.02      520.17     78.95 o 
  -4   4  19      385.04      325.63     97.18 o 
  -2   4  19      261.83      296.75     78.46 o 
   0   4  19      204.58      211.10    111.31 o 
  -5   5  19     1038.21      969.29    125.67 o 
  -3   5  19        1.27        6.96     66.29 o 
  -1   5  19      413.34      509.25     92.99 o 
   1   5  19       46.88       15.72     65.74 o 
  -4   6  19      188.44      263.47     93.79 o 
  -2   6  19      745.95      804.25    111.33 o 
   0   6  19       50.85       73.63     68.10 o 
  -3   7  19      413.78      549.00    111.72 o 
  -1   7  19       11.97      -27.28     63.22 o 
  -2   8  19      146.68      187.72     96.28 o 
  -4   0  20       51.62       11.89     70.04 o 
   0   0  20       27.13      124.93    129.51 o 
  -3   1  20       52.09       51.55     50.78 o 
  -1   1  20       39.83       50.12    111.01 o 
  -4   2  20       71.68       82.81     53.63 o 
  -2   2  20      492.00      560.36    121.58 o 
  -3   3  20        6.82       18.53     67.60 o 
  -1   3  20      400.31      448.60    160.41 o 
  -2   4  20      690.69      558.42     98.12 o 
                                                 
